# Supplementary material for: Identification and Molecular Characterization of Two Acetylcholinesterases from the Salmon Louse, Lepeophtheirus salmonis
Source: PLoS One. 2015 May 4;10(5):e0125362. doi: 10.1371/journal.pone.0125362 (PMC4418574; doi:10.1371/journal.pone.0125362)
Supplement: S1 File — (XLSX) [file pone.0125362.s005.xlsx]

## Sheet: Ark1
	PRIMER NAME	SEQUENCE
1	ace1a primer for 5'RACE	AATCCCCTCCCAGGCATCAATGTGTCTA
2	ace1b primer for 5'RACE	CATCCCATCCCAGGCATTAATGTCTTTG
3	ace1a primer for 3'RACE	CCTATTGTGGATGGAAGTTTCTTGGATGAG
4	ace1b primer for 3'RACE	CAACCAGGAGGGGAGTGGTACCGTCTT
5	TOPO vector M13Forward primer	GTAAAACGACGGCCAG
6	TOPO vector M13Reverse primer	CAGGAAACAGCTATGAC
7	qPCR primer for ace1a (Forward)	GGCAAAAGGATGCAACAGAG
8	qPCR primer for ace1a (Reverse)	CCTTCTTCCTTATTCGCTCCA
9	qPCR primer for ace1b (Forward)	TCGAAGACTTGCAGAAGAGATGCGT
10	qPCR primer for ace1b (Reverse)	GGGAACTCTGAAATCCCAAAGACGG
11	qPCR primer for ELF (Forward)	GGTCGACAGACGTACTGGTAAATCC
12	qPCR primer for ELF (Reverse)	TGCGGCCTTGGTGGTGGTTC
	Probes for in situ hybridization
	Antisense ace1a	/5DigN/TGTCTTGTACGATAGCACCCACG/3Dig_N/
	Sense ace1a	/5DigN/CGTGGGTGCTATCGTACAAGACA/3Dig_N/
	Antisense control	/5DigN/TCTTCCTGCATTGTTCACATAGATG/3Dig_N/
	Sense control	/5DigN/CATCTATGTGAACAATGCAGGAAGA/3Dig_N/
