# Supplementary material for: Identification and Molecular Characterization of Two Acetylcholinesterases from the Salmon Louse, Lepeophtheirus salmonis
Source: PLoS One. 2015 May 4;10(5):e0125362. doi: 10.1371/journal.pone.0125362 (PMC4418574; doi:10.1371/journal.pone.0125362)
Supplement: S4 File — (PDB) [file pone.0125362.s008.pdb]

REMARK    File generated by Swiss-PdbViewer  4.00b0
REMARK    http://www.expasy.org/spdbv/
TITLE     SWISS-MODEL SERVER (http://swissmodel.expasy.org)
TITLE    2 Untitled Project
EXPDTA    THEORETICAL MODEL (SWISS-MODEL SERVER)
AUTHOR    SWISS-MODEL SERVER (SEE REFERENCE IN JRNL Records)
REVDAT   1   19-JAN-15 1MOD    1       10:57
REMARK   1
REMARK   1 REFERENCE 1
REMARK   1   AUTH   K.ARNOLD,L.BORDOLI,J.KOPP,T.SCHWEDE
REMARK   1  TITL   SWISS-MODEL WORKSPACE: A WEB-BASED ENVIRONMENT FOR PROTEIN
REMARK   1  TITL 2 STRUCTURE HOMOLOGY MODELLING
REMARK   1  REF    BIOINFORMATICS                V.  22   195 2006
REMARK   1  REFN                   ISSN 1367-4803
REMARK   1  PMID   16301204
REMARK   1  DOI    10.1093/bioinformatics/bti770
REMARK   1
REMARK   1 REFERENCE 2
REMARK   1  AUTH   P.BENKERT,,M.BIASINI,T.SCHWEDE 
REMARK   1  TITL   TOWARD THE ESTIMATION OF THE ABSOLUTE QUALITY OF INDIVIDUAL
REMARK   1  TITL 2 PROTEIN STRUCTURE MODELS
REMARK   1  REF    BIOINFORMATICS                V.   3 343   2011
REMARK   1  REFN                   ISSN 1367-4803
REMARK   1  PMID   21134891
REMARK   1  DOI    10.1093/bioinformatics/btq662
REMARK   1
REMARK   1 REFERENCE 3
REMARK   1  AUTH   F.KIEFER,K.ARNOLD,M.KUENZLI,L.BORDOLI,T.SCHWEDE
REMARK   1  TITL   THE SWISS-MODEL REPOSITORY AND ASSOCIATED RESOURCES
REMARK   1  REF    NUCLEIC.ACIDS.RES             V.  37 D387  2009
REMARK   1  REFN                   ISSN 0305-1048
REMARK   1  PMID   18931379
REMARK   1  DOI    10.1093/nar/gkn750
REMARK   1
REMARK   1
REMARK   1 REFERENCE 4
REMARK   1  AUTH   T.SCHWEDE,J.KOPP,N.GUEX,M.C.PEITSCH                          
REMARK   1  TITL   SWISS_MODEL: AN AUTOMATED PROTEIN HOMOLOGY-MODELING          
REMARK   1  TITL 2 SERVER                                                       
REMARK   1  REF    NUCLEIC.ACIDS.RES.            V.  31 3381  2003              
REMARK   1  REFN                   ISSN 0305-1048
REMARK   1  PMID   12824332
REMARK   1  DOI    10.1093/nar/gkg520
REMARK   1
REMARK   1 REFERENCE 5
REMARK   1  AUTH   M.C.PEITSCH,N.GUEX                                           
REMARK   1  TITL   SWISS-MODEL AND THE SWISS-PDBVIEWER: AN ENVIRONMENT
REMARK   1  TITL 2 FOR COMPARATIVE PROTEIN MODELLING                            
REMARK   1  REF    ELECTROPHORESIS               V.  18 2714  1997   
REMARK   1  REFN                   ISSN
REMARK   1  DOI    10.1002/elps.1150181505
REMARK   1  PMID   9504803 
REMARK   1
REMARK   1 REFERENCE 6
REMARK   1  AUTH   M.C.PEITSCH
REMARK   1  TITL   PROTEIN MODELING BY E-MAIL
REMARK   1  REF    BIO/TECHNOLOGY                V.  13 658   1995
REMARK   1  REFN                   ISSN 1087-0156
REMARK   1  DOI    10.1038/nbt0795-658
REMARK   1
REMARK   1 DISCLAIMER
REMARK   1 The SWISS-MODEL SERVER produces theoretical models for proteins.
REMARK   1 The results of any theoretical modelling procedure is
REMARK   1 NON-EXPERIMENTAL and MUST be considered with care. These models may
REMARK   1 contain significant errors. This is especially true for automated
REMARK   1 modeling since there is no human intervention during model
REMARK   1 building. Please read the header section and the logfile carefully
REMARK   1 to know what templates and alignments were used during the model
REMARK   1 building process. All information by the SWISS-MODEL SERVER is
REMARK   1 provided "AS-IS", without any warranty, expressed or implied.
REMARK   2
REMARK   2 COPYRIGHT NOTICE
REMARK   2 This SWISS-MODEL protein model is copyright. It is produced by the
REMARK   2 SWISS-MODEL Server Group at Swiss Institute of Bioinformatics. There
REMARK   2 are no restrictions on the use of individual models for your or your
REMARK   2 employer's research projects. If you publish or patent any results
REMARK   2 obtained from this model, please cite the papers mentioned under
REMARK   2 JRNL.
REMARK   2
REMARK   2 FAIR USE NOTICE
REMARK   2 Downloading the entire data-base or substantial portions of it,
REMARK   2 systematic or automatic submission of data, mirroring the
REMARK   2 repository, or further redistribution of substantial portions data
REMARK   2 obtained from SWISS-MODEL is prohibited and requires written
REMARK   2 permission from the SWISS-MODEL Server Group at Swiss Institute of
REMARK   2 Bioinformatics.
REMARK   3 
REMARK   3 MODEL INFORMATION
REMARK   3  ENGIN   PROMOD
REMARK   3  VERSN   3.70
REMARK   3  OSTAT   MONOMER
REMARK   3  OSRSN   USER
REMARK   3  GMQE    NA
REMARK   3  QMN4    -12.11
REMARK   3 
REMARK   3 TEMPLATE 1
REMARK   3  PDBID   1qo9
REMARK   3  CHAIN   A
REMARK   3  MMCIF   A
REMARK   3  PDBV    2015-01-09
REMARK   3  SMTLE   1qo9.1.A
REMARK   3  SMTLV   2015-01-14
REMARK   3  MTHD    X-RAY DIFFRACTION 2.70 A
REMARK   3  FOUND   BLAST
REMARK   3  GMQE    0.71
REMARK   3  SIM     0.41
REMARK   3  SID     40.23
REMARK   3  OSTAT   monomer
REMARK   3  LIGND   NAG
ATOM      1  N   GLU A  34      26.296  44.582 -22.116  1.00  0.68
ATOM      2  CA  GLU A  34      27.225  43.828 -21.260  1.00  0.68
ATOM      3  C   GLU A  34      26.449  43.035 -20.198  1.00  0.68
ATOM      4  O   GLU A  34      25.236  42.870 -20.293  1.00  0.68
ATOM      5  CB  GLU A  34      28.210  44.794 -20.606  1.00  0.68
ATOM      6  CG  GLU A  34      27.546  45.706 -19.645  1.00  0.68
ATOM      7  CD  GLU A  34      28.396  46.766 -18.998  1.00  0.68
ATOM      8  OE1 GLU A  34      29.567  46.410 -18.838  1.00  0.68
ATOM      9  OE2 GLU A  34      27.916  47.837 -18.642  1.00  0.68
ATOM     10  N   ASP A  35      27.180  42.620 -19.175  1.00  0.73
ATOM     11  CA  ASP A  35      26.596  41.960 -18.000  1.00  0.73
ATOM     12  C   ASP A  35      26.584  42.987 -16.859  1.00  0.73
ATOM     13  O   ASP A  35      25.787  42.909 -15.936  1.00  0.73
ATOM     14  CB  ASP A  35      27.454  40.746 -17.631  1.00  0.73
ATOM     15  CG  ASP A  35      28.900  41.124 -17.288  1.00  0.73
ATOM     16  OD1 ASP A  35      29.138  42.207 -16.746  1.00  0.73
ATOM     17  OD2 ASP A  35      29.795  40.333 -17.596  1.00  0.73
ATOM     18  N   LEU A  36      27.479  43.971 -17.004  1.00  0.71
ATOM     19  CA  LEU A  36      27.638  45.080 -16.073  1.00  0.71
ATOM     20  C   LEU A  36      26.519  46.087 -16.315  1.00  0.71
ATOM     21  O   LEU A  36      26.585  47.210 -15.823  1.00  0.71
ATOM     22  CB  LEU A  36      28.977  45.777 -16.281  1.00  0.71
ATOM     23  CG  LEU A  36      30.181  45.031 -15.753  1.00  0.71
ATOM     24  CD1 LEU A  36      31.475  45.701 -16.214  1.00  0.71
ATOM     25  CD2 LEU A  36      30.104  45.033 -14.227  1.00  0.71
ATOM     26  N   VAL A  37      25.498  45.678 -17.063  1.00  0.73
ATOM     27  CA  VAL A  37      24.378  46.574 -17.372  1.00  0.73
ATOM     28  C   VAL A  37      23.120  46.102 -16.652  1.00  0.73
ATOM     29  O   VAL A  37      22.844  44.910 -16.586  1.00  0.73
ATOM     30  CB  VAL A  37      24.100  46.606 -18.863  1.00  0.73
ATOM     31  CG1 VAL A  37      22.865  47.433 -19.200  1.00  0.73
ATOM     32  CG2 VAL A  37      25.199  47.356 -19.456  1.00  0.73
ATOM     33  N   ILE A  38      22.375  47.077 -16.152  1.00  0.70
ATOM     34  CA  ILE A  38      21.108  46.812 -15.462  1.00  0.70
ATOM     35  C   ILE A  38      20.002  47.672 -16.059  1.00  0.70
ATOM     36  O   ILE A  38      20.227  48.821 -16.423  1.00  0.70
ATOM     37  CB  ILE A  38      21.273  47.102 -13.965  1.00  0.70
ATOM     38  CG1 ILE A  38      22.436  46.290 -13.382  1.00  0.70
ATOM     39  CG2 ILE A  38      19.972  46.799 -13.214  1.00  0.70
ATOM     40  CD1 ILE A  38      22.244  44.779 -13.594  1.00  0.70
ATOM     41  N   THR A  39      18.810  47.099 -16.089  1.00  0.71
ATOM     42  CA  THR A  39      17.624  47.799 -16.605  1.00  0.71
ATOM     43  C   THR A  39      16.863  48.443 -15.444  1.00  0.71
ATOM     44  O   THR A  39      15.979  47.851 -14.826  1.00  0.71
ATOM     45  CB  THR A  39      16.703  46.805 -17.321  1.00  0.71
ATOM     46  OG1 THR A  39      15.595  47.519 -17.877  1.00  0.71
ATOM     47  CG2 THR A  39      16.227  45.674 -16.390  1.00  0.71
ATOM     48  N   THR A  40      17.285  49.636 -15.084  1.00  0.73
ATOM     49  CA  THR A  40      16.565  50.419 -14.065  1.00  0.73
ATOM     50  C   THR A  40      15.218  50.787 -14.676  1.00  0.73
ATOM     51  O   THR A  40      15.093  50.861 -15.903  1.00  0.73
ATOM     52  CB  THR A  40      17.323  51.690 -13.703  1.00  0.73
ATOM     53  OG1 THR A  40      17.271  52.627 -14.773  1.00  0.73
ATOM     54  CG2 THR A  40      18.740  51.349 -13.369  1.00  0.73
ATOM     55  N   ARG A  41      14.226  51.004 -13.826  1.00  0.66
ATOM     56  CA  ARG A  41      12.884  51.387 -14.297  1.00  0.66
ATOM     57  C   ARG A  41      12.940  52.738 -15.032  1.00  0.66
ATOM     58  O   ARG A  41      11.915  53.330 -15.357  1.00  0.66
ATOM     59  CB  ARG A  41      11.935  51.477 -13.104  1.00  0.66
ATOM     60  CG  ARG A  41      10.503  51.825 -13.536  1.00  0.66
ATOM     61  CD  ARG A  41       9.565  51.928 -12.351  1.00  0.66
ATOM     62  NE  ARG A  41       9.463  50.608 -11.703  1.00  0.66
ATOM     63  CZ  ARG A  41      10.020  50.290 -10.556  1.00  0.66
ATOM     64  NH1 ARG A  41      10.787  51.180 -10.007  1.00  0.66
ATOM     65  NH2 ARG A  41       9.819  49.109  -9.992  1.00  0.66
ATOM     66  N   LYS A  42      14.147  53.230 -15.291  1.00  0.62
ATOM     67  CA  LYS A  42      14.340  54.478 -16.022  1.00  0.62
ATOM     68  C   LYS A  42      15.323  54.355 -17.193  1.00  0.62
ATOM     69  O   LYS A  42      15.601  55.329 -17.886  1.00  0.62
ATOM     70  CB  LYS A  42      14.803  55.540 -15.043  1.00  0.62
ATOM     71  CG  LYS A  42      14.861  56.868 -15.760  1.00  0.62
ATOM     72  CD  LYS A  42      15.082  57.881 -14.746  1.00  0.62
ATOM     73  CE  LYS A  42      14.090  58.052 -13.662  1.00  0.62
ATOM     74  NZ  LYS A  42      14.458  58.982 -12.584  1.00  0.62
ATOM     75  N   GLY A  43      15.831  53.150 -17.419  1.00  0.69
ATOM     76  CA  GLY A  43      16.737  52.898 -18.550  1.00  0.69
ATOM     77  C   GLY A  43      17.902  51.999 -18.144  1.00  0.69
ATOM     78  O   GLY A  43      18.071  51.638 -16.986  1.00  0.69
ATOM     79  N   LYS A  44      18.660  51.584 -19.149  1.00  0.66
ATOM     80  CA  LYS A  44      19.827  50.714 -18.936  1.00  0.66
ATOM     81  C   LYS A  44      20.956  51.537 -18.320  1.00  0.66
ATOM     82  O   LYS A  44      21.194  52.678 -18.711  1.00  0.66
ATOM     83  CB  LYS A  44      20.290  50.132 -20.274  1.00  0.66
ATOM     84  CG  LYS A  44      19.227  49.232 -20.904  1.00  0.66
ATOM     85  CD  LYS A  44      18.966  47.990 -20.047  1.00  0.66
ATOM     86  CE  LYS A  44      17.915  47.084 -20.684  1.00  0.66
ATOM     87  NZ  LYS A  44      16.611  47.757 -20.778  1.00  0.66
ATOM     88  N   ILE A  45      21.629  50.943 -17.351  1.00  0.68
ATOM     89  CA  ILE A  45      22.763  51.591 -16.672  1.00  0.68
ATOM     90  C   ILE A  45      23.919  50.593 -16.622  1.00  0.68
ATOM     91  O   ILE A  45      23.712  49.411 -16.351  1.00  0.68
ATOM     92  CB  ILE A  45      22.361  52.002 -15.254  1.00  0.68
ATOM     93  CG1 ILE A  45      22.024  50.756 -14.446  1.00  0.68
ATOM     94  CG2 ILE A  45      21.177  52.980 -15.308  1.00  0.68
ATOM     95  CD1 ILE A  45      21.754  51.151 -13.076  1.00  0.68
ATOM     96  N   ARG A  46      25.118  51.094 -16.846  1.00  0.67
ATOM     97  CA  ARG A  46      26.308  50.240 -16.810  1.00  0.67
ATOM     98  C   ARG A  46      27.288  50.755 -15.761  1.00  0.67
ATOM     99  O   ARG A  46      27.579  51.948 -15.688  1.00  0.67
ATOM    100  CB  ARG A  46      26.958  50.229 -18.182  1.00  0.67
ATOM    101  CG  ARG A  46      27.468  51.567 -18.673  1.00  0.67
ATOM    102  CD  ARG A  46      28.187  51.416 -20.006  1.00  0.67
ATOM    103  NE  ARG A  46      28.677  52.726 -20.464  1.00  0.67
ATOM    104  CZ  ARG A  46      27.945  53.643 -21.105  1.00  0.67
ATOM    105  NH1 ARG A  46      26.670  53.408 -21.381  1.00  0.67
ATOM    106  NH2 ARG A  46      28.494  54.786 -21.511  1.00  0.67
ATOM    107  N   GLY A  47      27.749  49.820 -14.944  1.00  0.77
ATOM    108  CA  GLY A  47      28.716  50.109 -13.872  1.00  0.77
ATOM    109  C   GLY A  47      29.962  49.272 -14.122  1.00  0.77
ATOM    110  O   GLY A  47      29.993  48.439 -15.025  1.00  0.77
ATOM    111  N   VAL A  48      30.965  49.496 -13.296  1.00  0.74
ATOM    112  CA  VAL A  48      32.231  48.756 -13.411  1.00  0.74
ATOM    113  C   VAL A  48      32.279  47.703 -12.300  1.00  0.74
ATOM    114  O   VAL A  48      31.765  47.913 -11.201  1.00  0.74
ATOM    115  CB  VAL A  48      33.418  49.717 -13.279  1.00  0.74
ATOM    116  CG1 VAL A  48      33.407  50.421 -11.915  1.00  0.74
ATOM    117  CG2 VAL A  48      34.740  48.970 -13.494  1.00  0.74
ATOM    118  N   THR A  49      32.893  46.582 -12.631  1.00  0.70
ATOM    119  CA  THR A  49      33.064  45.489 -11.668  1.00  0.70
ATOM    120  C   THR A  49      34.344  45.743 -10.865  1.00  0.70
ATOM    121  O   THR A  49      35.365  46.151 -11.419  1.00  0.70
ATOM    122  CB  THR A  49      33.167  44.181 -12.434  1.00  0.70
ATOM    123  OG1 THR A  49      33.294  43.175 -11.489  1.00  0.70
ATOM    124  CG2 THR A  49      34.380  44.141 -13.369  1.00  0.70
ATOM    125  N   LEU A  50      34.269  45.456  -9.577  1.00  0.63
ATOM    126  CA  LEU A  50      35.423  45.616  -8.684  1.00  0.63
ATOM    127  C   LEU A  50      36.073  44.255  -8.469  1.00  0.63
ATOM    128  O   LEU A  50      35.388  43.235  -8.418  1.00  0.63
ATOM    129  CB  LEU A  50      34.965  46.196  -7.342  1.00  0.63
ATOM    130  CG  LEU A  50      34.381  47.600  -7.515  1.00  0.63
ATOM    131  CD1 LEU A  50      33.826  48.116  -6.201  1.00  0.63
ATOM    132  CD2 LEU A  50      35.432  48.558  -8.082  1.00  0.63
ATOM    133  N   LYS A  51      37.392  44.277  -8.359  1.00  0.54
ATOM    134  CA  LYS A  51      38.171  43.046  -8.141  1.00  0.54
ATOM    135  C   LYS A  51      38.909  43.133  -6.801  1.00  0.54
ATOM    136  O   LYS A  51      39.848  42.384  -6.540  1.00  0.54
ATOM    137  CB  LYS A  51      39.180  42.869  -9.280  1.00  0.54
ATOM    138  CG  LYS A  51      40.210  44.002  -9.295  1.00  0.54
ATOM    139  CD  LYS A  51      41.212  43.811 -10.429  1.00  0.54
ATOM    140  CE  LYS A  51      42.254  44.932 -10.446  1.00  0.54
ATOM    141  NZ  LYS A  51      43.066  44.934  -9.219  1.00  0.54
ATOM    142  N   SER A  52      38.468  44.082  -5.981  1.00  0.52
ATOM    143  CA  SER A  52      39.030  44.283  -4.642  1.00  0.52
ATOM    144  C   SER A  52      37.896  44.375  -3.633  1.00  0.52
ATOM    145  O   SER A  52      37.330  45.432  -3.403  1.00  0.52
ATOM    146  CB  SER A  52      39.865  45.562  -4.576  1.00  0.52
ATOM    147  OG  SER A  52      40.356  45.700  -3.240  1.00  0.52
ATOM    148  N   ALA A  53      37.543  43.225  -3.103  1.00  0.57
ATOM    149  CA  ALA A  53      36.483  43.162  -2.129  1.00  0.57
ATOM    150  C   ALA A  53      36.786  42.152  -1.111  1.00  0.57
ATOM    151  O   ALA A  53      36.226  42.522  -0.093  1.00  0.57
ATOM    152  CB  ALA A  53      35.260  42.807  -2.887  1.00  0.57
ATOM    153  N   THR A  54      37.754  41.246  -1.365  1.00  0.47
ATOM    154  CA  THR A  54      37.909  40.037  -0.540  1.00  0.47
ATOM    155  C   THR A  54      37.243  38.870  -1.272  1.00  0.47
ATOM    156  O   THR A  54      36.321  38.237  -0.758  1.00  0.47
ATOM    157  CB  THR A  54      37.189  40.242   0.810  1.00  0.47
ATOM    158  OG1 THR A  54      35.741  40.326   0.575  1.00  0.47
ATOM    159  CG2 THR A  54      37.889  41.387   1.617  1.00  0.47
ATOM    160  N   ASN A  55      37.652  38.666  -2.525  1.00  0.43
ATOM    161  CA  ASN A  55      37.155  37.543  -3.344  1.00  0.43
ATOM    162  C   ASN A  55      35.743  37.743  -3.923  1.00  0.43
ATOM    163  O   ASN A  55      35.250  36.904  -4.672  1.00  0.43
ATOM    164  CB  ASN A  55      37.175  36.243  -2.520  1.00  0.43
ATOM    165  CG  ASN A  55      36.627  35.069  -3.317  1.00  0.43
ATOM    166  OD1 ASN A  55      36.779  35.008  -4.531  1.00  0.43
ATOM    167  ND2 ASN A  55      35.988  34.153  -2.613  1.00  0.43
ATOM    168  N   LYS A  56      35.088  38.847  -3.597  1.00  0.55
ATOM    169  CA  LYS A  56      33.733  39.077  -4.120  1.00  0.55
ATOM    170  C   LYS A  56      33.762  40.175  -5.180  1.00  0.55
ATOM    171  O   LYS A  56      34.415  41.200  -5.014  1.00  0.55
ATOM    172  CB  LYS A  56      32.794  39.440  -2.986  1.00  0.55
ATOM    173  CG  LYS A  56      31.361  39.649  -3.446  1.00  0.55
ATOM    174  CD  LYS A  56      30.504  40.002  -2.280  1.00  0.55
ATOM    175  CE  LYS A  56      29.117  40.109  -2.620  1.00  0.55
ATOM    176  NZ  LYS A  56      28.464  38.947  -3.190  1.00  0.55
ATOM    177  N   GLU A  57      33.032  39.938  -6.260  1.00  0.61
ATOM    178  CA  GLU A  57      32.939  40.916  -7.354  1.00  0.61
ATOM    179  C   GLU A  57      31.718  41.792  -7.074  1.00  0.61
ATOM    180  O   GLU A  57      30.645  41.289  -6.745  1.00  0.61
ATOM    181  CB  GLU A  57      32.747  40.176  -8.669  1.00  0.61
ATOM    182  CG  GLU A  57      32.866  41.112  -9.847  1.00  0.61
ATOM    183  CD  GLU A  57      32.569  40.442 -11.198  1.00  0.61
ATOM    184  OE1 GLU A  57      32.558  39.198 -11.211  1.00  0.61
ATOM    185  OE2 GLU A  57      32.282  41.127 -12.202  1.00  0.61
ATOM    186  N   VAL A  58      31.925  43.099  -7.166  1.00  0.71
ATOM    187  CA  VAL A  58      30.839  44.059  -6.912  1.00  0.71
ATOM    188  C   VAL A  58      30.673  44.971  -8.125  1.00  0.71
ATOM    189  O   VAL A  58      31.618  45.622  -8.560  1.00  0.71
ATOM    190  CB  VAL A  58      31.161  44.893  -5.669  1.00  0.71
ATOM    191  CG1 VAL A  58      30.044  45.912  -5.429  1.00  0.71
ATOM    192  CG2 VAL A  58      31.365  43.984  -4.455  1.00  0.71
ATOM    193  N   ASP A  59      29.457  45.007  -8.628  1.00  0.76
ATOM    194  CA  ASP A  59      29.121  45.911  -9.743  1.00  0.76
ATOM    195  C   ASP A  59      28.695  47.273  -9.162  1.00  0.76
ATOM    196  O   ASP A  59      27.671  47.526  -8.543  1.00  0.76
ATOM    197  CB  ASP A  59      28.042  45.258 -10.587  1.00  0.76
ATOM    198  CG  ASP A  59      26.950  44.780  -9.637  1.00  0.76
ATOM    199  OD1 ASP A  59      26.813  45.495  -8.690  1.00  0.76
ATOM    200  OD2 ASP A  59      26.158  43.848  -9.876  1.00  0.76
ATOM    201  N   ALA A  60      29.622  48.188  -9.201  1.00  0.81
ATOM    202  CA  ALA A  60      29.430  49.520  -8.608  1.00  0.81
ATOM    203  C   ALA A  60      28.899  50.492  -9.660  1.00  0.81
ATOM    204  O   ALA A  60      29.596  50.845 -10.612  1.00  0.81
ATOM    205  CB  ALA A  60      30.766  50.020  -8.061  1.00  0.81
ATOM    206  N   TRP A  61      27.657  50.892  -9.450  1.00  0.72
ATOM    207  CA  TRP A  61      26.977  51.829 -10.322  1.00  0.72
ATOM    208  C   TRP A  61      26.749  53.207  -9.672  1.00  0.72
ATOM    209  O   TRP A  61      26.231  53.282  -8.561  1.00  0.72
ATOM    210  CB  TRP A  61      25.589  51.292 -10.691  1.00  0.72
ATOM    211  CG  TRP A  61      25.673  50.071 -11.582  1.00  0.72
ATOM    212  CD1 TRP A  61      25.721  50.030 -12.905  1.00  0.72
ATOM    213  CD2 TRP A  61      25.673  48.780 -11.130  1.00  0.72
ATOM    214  NE1 TRP A  61      25.744  48.760 -13.306  1.00  0.72
ATOM    215  CE2 TRP A  61      25.729  47.977 -12.255  1.00  0.72
ATOM    216  CE3 TRP A  61      25.546  48.265  -9.875  1.00  0.72
ATOM    217  CZ2 TRP A  61      25.668  46.631 -12.181  1.00  0.72
ATOM    218  CZ3 TRP A  61      25.302  46.958  -9.824  1.00  0.72
ATOM    219  CH2 TRP A  61      25.347  46.195 -10.979  1.00  0.72
ATOM    220  N   TYR A  62      27.496  54.227 -10.164  1.00  0.75
ATOM    221  CA  TYR A  62      27.428  55.602  -9.650  1.00  0.75
ATOM    222  C   TYR A  62      26.936  56.578 -10.714  1.00  0.75
ATOM    223  O   TYR A  62      27.244  56.452 -11.891  1.00  0.75
ATOM    224  CB  TYR A  62      28.827  56.010  -9.197  1.00  0.75
ATOM    225  CG  TYR A  62      29.338  55.165  -8.029  1.00  0.75
ATOM    226  CD1 TYR A  62      28.976  53.847  -7.858  1.00  0.75
ATOM    227  CD2 TYR A  62      30.185  55.725  -7.092  1.00  0.75
ATOM    228  CE1 TYR A  62      29.398  53.085  -6.818  1.00  0.75
ATOM    229  CE2 TYR A  62      30.635  54.984  -6.025  1.00  0.75
ATOM    230  CZ  TYR A  62      30.247  53.689  -5.901  1.00  0.75
ATOM    231  OH  TYR A  62      31.062  53.062  -5.050  1.00  0.75
ATOM    232  N   GLY A  63      26.186  57.568 -10.243  1.00  0.85
ATOM    233  CA  GLY A  63      25.724  58.671 -11.106  1.00  0.85
ATOM    234  C   GLY A  63      24.421  58.325 -11.828  1.00  0.85
ATOM    235  O   GLY A  63      24.191  58.764 -12.950  1.00  0.85
ATOM    236  N   ILE A  64      23.573  57.575 -11.138  1.00  0.75
ATOM    237  CA  ILE A  64      22.259  57.220 -11.641  1.00  0.75
ATOM    238  C   ILE A  64      21.249  58.276 -11.220  1.00  0.75
ATOM    239  O   ILE A  64      20.815  58.262 -10.074  1.00  0.75
ATOM    240  CB  ILE A  64      21.793  55.831 -11.170  1.00  0.75
ATOM    241  CG1 ILE A  64      22.805  54.763 -11.581  1.00  0.75
ATOM    242  CG2 ILE A  64      20.354  55.473 -11.632  1.00  0.75
ATOM    243  CD1 ILE A  64      22.366  53.401 -11.068  1.00  0.75
ATOM    244  N   PRO A  65      20.866  59.166 -12.130  1.00  0.76
ATOM    245  CA  PRO A  65      19.941  60.260 -11.815  1.00  0.76
ATOM    246  C   PRO A  65      18.643  59.647 -11.298  1.00  0.76
ATOM    247  O   PRO A  65      18.122  58.704 -11.891  1.00  0.76
ATOM    248  CB  PRO A  65      19.743  60.971 -13.154  1.00  0.76
ATOM    249  CG  PRO A  65      19.922  59.858 -14.183  1.00  0.76
ATOM    250  CD  PRO A  65      21.054  59.071 -13.575  1.00  0.76
ATOM    251  N   TYR A  66      18.190  60.146 -10.162  1.00  0.70
ATOM    252  CA  TYR A  66      16.936  59.643  -9.573  1.00  0.70
ATOM    253  C   TYR A  66      15.896  60.759  -9.540  1.00  0.70
ATOM    254  O   TYR A  66      14.876  60.642  -8.879  1.00  0.70
ATOM    255  CB  TYR A  66      17.193  59.101  -8.163  1.00  0.70
ATOM    256  CG  TYR A  66      17.468  60.198  -7.140  1.00  0.70
ATOM    257  CD1 TYR A  66      16.421  60.756  -6.468  1.00  0.70
ATOM    258  CD2 TYR A  66      18.749  60.547  -6.775  1.00  0.70
ATOM    259  CE1 TYR A  66      16.677  61.654  -5.451  1.00  0.70
ATOM    260  CE2 TYR A  66      18.938  61.485  -5.774  1.00  0.70
ATOM    261  CZ  TYR A  66      17.905  62.025  -5.069  1.00  0.70
ATOM    262  OH  TYR A  66      18.095  62.892  -4.048  1.00  0.70
ATOM    263  N   ALA A  67      16.150  61.792 -10.333  1.00  0.69
ATOM    264  CA  ALA A  67      15.272  62.952 -10.476  1.00  0.69
ATOM    265  C   ALA A  67      15.890  63.991 -11.388  1.00  0.69
ATOM    266  O   ALA A  67      17.073  63.911 -11.705  1.00  0.69
ATOM    267  CB  ALA A  67      15.154  63.758  -9.258  1.00  0.69
ATOM    268  N   GLN A  68      15.052  64.902 -11.864  1.00  0.62
ATOM    269  CA  GLN A  68      15.493  65.992 -12.728  1.00  0.62
ATOM    270  C   GLN A  68      16.388  66.924 -11.900  1.00  0.62
ATOM    271  O   GLN A  68      16.072  67.218 -10.747  1.00  0.62
ATOM    272  CB  GLN A  68      14.273  66.753 -13.244  1.00  0.62
ATOM    273  CG  GLN A  68      14.646  67.851 -14.248  1.00  0.62
ATOM    274  CD  GLN A  68      15.275  67.263 -15.511  1.00  0.62
ATOM    275  OE1 GLN A  68      16.458  67.272 -15.751  1.00  0.62
ATOM    276  NE2 GLN A  68      14.445  66.804 -16.416  1.00  0.62
ATOM    277  N   PRO A  69      17.484  67.387 -12.492  1.00  0.71
ATOM    278  CA  PRO A  69      18.441  68.300 -11.878  1.00  0.71
ATOM    279  C   PRO A  69      17.678  69.528 -11.385  1.00  0.71
ATOM    280  O   PRO A  69      17.118  70.249 -12.208  1.00  0.71
ATOM    281  CB  PRO A  69      19.397  68.677 -13.004  1.00  0.71
ATOM    282  CG  PRO A  69      19.402  67.449 -13.899  1.00  0.71
ATOM    283  CD  PRO A  69      18.007  66.935 -13.765  1.00  0.71
ATOM    284  N   PRO A  70      17.608  69.690 -10.063  1.00  0.69
ATOM    285  CA  PRO A  70      16.860  70.775  -9.405  1.00  0.69
ATOM    286  C   PRO A  70      17.438  72.122  -9.850  1.00  0.69
ATOM    287  O   PRO A  70      18.088  72.821  -9.077  1.00  0.69
ATOM    288  CB  PRO A  70      17.137  70.597  -7.914  1.00  0.69
ATOM    289  CG  PRO A  70      17.522  69.153  -7.788  1.00  0.69
ATOM    290  CD  PRO A  70      18.251  68.810  -9.079  1.00  0.69
ATOM    291  N   VAL A  71      17.189  72.496 -11.098  1.00  0.62
ATOM    292  CA  VAL A  71      17.749  73.721 -11.674  1.00  0.62
ATOM    293  C   VAL A  71      16.626  74.553 -12.287  1.00  0.62
ATOM    294  O   VAL A  71      15.606  74.029 -12.730  1.00  0.62
ATOM    295  CB  VAL A  71      18.808  73.394 -12.732  1.00  0.62
ATOM    296  CG1 VAL A  71      19.454  74.680 -13.262  1.00  0.62
ATOM    297  CG2 VAL A  71      19.885  72.466 -12.160  1.00  0.62
ATOM    298  N   GLY A  72      16.861  75.866 -12.305  1.00  0.64
ATOM    299  CA  GLY A  72      15.907  76.816 -12.889  1.00  0.64
ATOM    300  C   GLY A  72      14.611  76.752 -12.090  1.00  0.64
ATOM    301  O   GLY A  72      14.640  76.800 -10.856  1.00  0.64
ATOM    302  N   ASN A  73      13.504  76.638 -12.814  1.00  0.54
ATOM    303  CA  ASN A  73      12.163  76.624 -12.206  1.00  0.54
ATOM    304  C   ASN A  73      12.079  75.618 -11.054  1.00  0.54
ATOM    305  O   ASN A  73      11.140  75.690 -10.312  1.00  0.54
ATOM    306  CB  ASN A  73      11.113  76.290 -13.270  1.00  0.54
ATOM    307  CG  ASN A  73      11.340  74.908 -13.889  1.00  0.54
ATOM    308  OD1 ASN A  73      11.887  74.006 -13.274  1.00  0.54
ATOM    309  ND2 ASN A  73      10.921  74.770 -15.135  1.00  0.54
ATOM    310  N   LEU A  74      13.055  74.725 -10.924  1.00  0.62
ATOM    311  CA  LEU A  74      13.026  73.678  -9.909  1.00  0.62
ATOM    312  C   LEU A  74      13.699  74.006  -8.594  1.00  0.62
ATOM    313  O   LEU A  74      13.194  73.605  -7.555  1.00  0.62
ATOM    314  CB  LEU A  74      13.583  72.359 -10.444  1.00  0.62
ATOM    315  CG  LEU A  74      12.632  71.700 -11.445  1.00  0.62
ATOM    316  CD1 LEU A  74      13.105  70.280 -11.755  1.00  0.62
ATOM    317  CD2 LEU A  74      11.195  71.687 -10.910  1.00  0.62
ATOM    318  N   ARG A  75      14.840  74.691  -8.623  1.00  0.58
ATOM    319  CA  ARG A  75      15.579  74.973  -7.378  1.00  0.58
ATOM    320  C   ARG A  75      14.574  75.326  -6.269  1.00  0.58
ATOM    321  O   ARG A  75      13.555  75.966  -6.544  1.00  0.58
ATOM    322  CB  ARG A  75      16.533  76.151  -7.595  1.00  0.58
ATOM    323  CG  ARG A  75      17.337  76.465  -6.330  1.00  0.58
ATOM    324  CD  ARG A  75      18.129  77.764  -6.444  1.00  0.58
ATOM    325  NE  ARG A  75      19.319  77.651  -7.302  1.00  0.58
ATOM    326  CZ  ARG A  75      20.056  78.678  -7.716  1.00  0.58
ATOM    327  NH1 ARG A  75      19.691  79.915  -7.390  1.00  0.58
ATOM    328  NH2 ARG A  75      21.185  78.488  -8.402  1.00  0.58
ATOM    329  N   PHE A  76      14.844  74.825  -5.067  1.00  0.63
ATOM    330  CA  PHE A  76      13.982  75.073  -3.892  1.00  0.63
ATOM    331  C   PHE A  76      12.696  74.245  -3.881  1.00  0.63
ATOM    332  O   PHE A  76      11.960  74.255  -2.895  1.00  0.63
ATOM    333  CB  PHE A  76      13.588  76.557  -3.806  1.00  0.63
ATOM    334  CG  PHE A  76      14.805  77.469  -3.674  1.00  0.63
ATOM    335  CD1 PHE A  76      15.914  77.055  -2.944  1.00  0.63
ATOM    336  CD2 PHE A  76      14.795  78.716  -4.283  1.00  0.63
ATOM    337  CE1 PHE A  76      17.014  77.887  -2.825  1.00  0.63
ATOM    338  CE2 PHE A  76      15.896  79.545  -4.164  1.00  0.63
ATOM    339  CZ  PHE A  76      16.997  79.131  -3.438  1.00  0.63
ATOM    340  N   ARG A  77      12.437  73.529  -4.966  1.00  0.61
ATOM    341  CA  ARG A  77      11.181  72.782  -5.129  1.00  0.61
ATOM    342  C   ARG A  77      11.383  71.307  -4.834  1.00  0.61
ATOM    343  O   ARG A  77      12.493  70.809  -4.861  1.00  0.61
ATOM    344  CB  ARG A  77      10.654  72.933  -6.554  1.00  0.61
ATOM    345  CG  ARG A  77      10.220  74.368  -6.829  1.00  0.61
ATOM    346  CD  ARG A  77       9.870  74.527  -8.294  1.00  0.61
ATOM    347  NE  ARG A  77       9.259  75.856  -8.521  1.00  0.61
ATOM    348  CZ  ARG A  77       8.005  76.153  -8.198  1.00  0.61
ATOM    349  NH1 ARG A  77       7.237  75.229  -7.617  1.00  0.61
ATOM    350  NH2 ARG A  77       7.505  77.354  -8.477  1.00  0.61
ATOM    351  N   HIS A  78      10.292  70.633  -4.510  1.00  0.72
ATOM    352  CA  HIS A  78      10.308  69.181  -4.312  1.00  0.72
ATOM    353  C   HIS A  78      10.814  68.550  -5.619  1.00  0.72
ATOM    354  O   HIS A  78      10.492  69.001  -6.710  1.00  0.72
ATOM    355  CB  HIS A  78       8.905  68.669  -3.987  1.00  0.72
ATOM    356  CG  HIS A  78       7.928  68.942  -5.127  1.00  0.72
ATOM    357  ND1 HIS A  78       7.328  70.104  -5.371  1.00  0.72
ATOM    358  CD2 HIS A  78       7.439  68.025  -5.938  1.00  0.72
ATOM    359  CE1 HIS A  78       6.448  69.924  -6.339  1.00  0.72
ATOM    360  NE2 HIS A  78       6.495  68.639  -6.605  1.00  0.72
ATOM    361  N   PRO A  79      11.622  67.531  -5.535  1.00  0.73
ATOM    362  CA  PRO A  79      12.264  66.830  -6.618  1.00  0.73
ATOM    363  C   PRO A  79      11.231  66.180  -7.507  1.00  0.73
ATOM    364  O   PRO A  79      10.122  65.860  -7.096  1.00  0.73
ATOM    365  CB  PRO A  79      13.195  65.839  -6.035  1.00  0.73
ATOM    366  CG  PRO A  79      12.617  65.593  -4.776  1.00  0.73
ATOM    367  CD  PRO A  79      12.178  67.029  -4.365  1.00  0.73
ATOM    368  N   LYS A  80      11.596  66.096  -8.773  1.00  0.64
ATOM    369  CA  LYS A  80      10.744  65.479  -9.797  1.00  0.64
ATOM    370  C   LYS A  80      11.518  64.324 -10.414  1.00  0.64
ATOM    371  O   LYS A  80      12.651  64.507 -10.853  1.00  0.64
ATOM    372  CB  LYS A  80      10.402  66.515 -10.873  1.00  0.64
ATOM    373  CG  LYS A  80       9.613  67.698 -10.304  1.00  0.64
ATOM    374  CD  LYS A  80       8.234  67.262  -9.806  1.00  0.64
ATOM    375  CE  LYS A  80       7.445  68.461  -9.312  1.00  0.64
ATOM    376  NZ  LYS A  80       6.081  68.051  -8.920  1.00  0.64
ATOM    377  N   ASP A  81      10.878  63.163 -10.468  1.00  0.62
ATOM    378  CA  ASP A  81      11.525  61.947 -10.977  1.00  0.62
ATOM    379  C   ASP A  81      12.229  62.249 -12.310  1.00  0.62
ATOM    380  O   ASP A  81      11.670  62.917 -13.177  1.00  0.62
ATOM    381  CB  ASP A  81      10.459  60.868 -11.192  1.00  0.62
ATOM    382  CG  ASP A  81      11.039  59.564 -11.717  1.00  0.62
ATOM    383  OD1 ASP A  81      12.230  59.557 -11.859  1.00  0.62
ATOM    384  OD2 ASP A  81      10.293  58.606 -11.926  1.00  0.62
ATOM    385  N   ILE A  82      13.461  61.767 -12.421  1.00  0.54
ATOM    386  CA  ILE A  82      14.224  61.929 -13.656  1.00  0.54
ATOM    387  C   ILE A  82      13.511  61.299 -14.832  1.00  0.54
ATOM    388  O   ILE A  82      12.848  60.285 -14.688  1.00  0.54
ATOM    389  CB  ILE A  82      15.644  61.457 -13.483  1.00  0.54
ATOM    390  CG1 ILE A  82      16.483  61.538 -14.721  1.00  0.54
ATOM    391  CG2 ILE A  82      16.319  60.299 -13.522  1.00  0.54
ATOM    392  CD1 ILE A  82      16.785  63.001 -14.918  1.00  0.54
ATOM    393  N   ASN A  83      13.605  61.965 -15.971  1.00  0.49
ATOM    394  CA  ASN A  83      13.035  61.423 -17.211  1.00  0.49
ATOM    395  C   ASN A  83      13.862  60.205 -17.644  1.00  0.49
ATOM    396  O   ASN A  83      15.079  60.182 -17.457  1.00  0.49
ATOM    397  CB  ASN A  83      13.053  62.509 -18.286  1.00  0.49
ATOM    398  CG  ASN A  83      12.301  62.068 -19.543  1.00  0.49
ATOM    399  OD1 ASN A  83      11.385  61.256 -19.486  1.00  0.49
ATOM    400  ND2 ASN A  83      12.701  62.643 -20.667  1.00  0.49
ATOM    401  N   ALA A  84      13.171  59.206 -18.183  1.00  0.57
ATOM    402  CA  ALA A  84      13.796  57.948 -18.624  1.00  0.57
ATOM    403  C   ALA A  84      14.803  58.173 -19.755  1.00  0.57
ATOM    404  O   ALA A  84      14.703  59.150 -20.498  1.00  0.57
ATOM    405  CB  ALA A  84      12.711  56.970 -19.072  1.00  0.57
ATOM    406  N   TRP A  85      15.760  57.261 -19.866  1.00  0.43
ATOM    407  CA  TRP A  85      16.813  57.337 -20.894  1.00  0.43
ATOM    408  C   TRP A  85      16.869  56.122 -21.822  1.00  0.43
ATOM    409  O   TRP A  85      16.293  55.069 -21.562  1.00  0.43
ATOM    410  CB  TRP A  85      18.183  57.588 -20.258  1.00  0.43
ATOM    411  CG  TRP A  85      18.478  56.623 -19.110  1.00  0.43
ATOM    412  CD1 TRP A  85      19.099  55.449 -19.183  1.00  0.43
ATOM    413  CD2 TRP A  85      18.222  56.872 -17.777  1.00  0.43
ATOM    414  NE1 TRP A  85      19.259  54.957 -17.954  1.00  0.43
ATOM    415  CE2 TRP A  85      18.737  55.802 -17.066  1.00  0.43
ATOM    416  CE3 TRP A  85      17.632  57.934 -17.125  1.00  0.43
ATOM    417  CZ2 TRP A  85      18.638  55.769 -15.681  1.00  0.43
ATOM    418  CZ3 TRP A  85      17.624  57.918 -15.752  1.00  0.43
ATOM    419  CH2 TRP A  85      18.047  56.823 -15.012  1.00  0.43
ATOM    420  N   ASP A  86      17.545  56.348 -22.939  1.00  0.51
ATOM    421  CA  ASP A  86      17.699  55.391 -24.052  1.00  0.51
ATOM    422  C   ASP A  86      18.747  54.295 -23.765  1.00  0.51
ATOM    423  O   ASP A  86      18.463  53.289 -23.132  1.00  0.51
ATOM    424  CB  ASP A  86      18.112  56.202 -25.296  1.00  0.51
ATOM    425  CG  ASP A  86      19.462  56.918 -25.063  1.00  0.51
ATOM    426  OD1 ASP A  86      19.888  57.009 -23.883  1.00  0.51
ATOM    427  OD2 ASP A  86      20.077  57.307 -26.066  1.00  0.51
ATOM    428  N   GLY A  87      19.930  54.466 -24.369  1.00  0.62
ATOM    429  CA  GLY A  87      21.068  53.565 -24.283  1.00  0.62
ATOM    430  C   GLY A  87      21.663  53.590 -22.881  1.00  0.62
ATOM    431  O   GLY A  87      21.367  54.478 -22.079  1.00  0.62
ATOM    432  N   MET A  88      22.540  52.620 -22.640  1.00  0.67
ATOM    433  CA  MET A  88      23.217  52.496 -21.337  1.00  0.67
ATOM    434  C   MET A  88      23.636  53.879 -20.821  1.00  0.67
ATOM    435  O   MET A  88      23.965  54.777 -21.602  1.00  0.67
ATOM    436  CB  MET A  88      24.458  51.618 -21.467  1.00  0.67
ATOM    437  CG  MET A  88      24.135  50.179 -21.830  1.00  0.67
ATOM    438  SD  MET A  88      25.625  49.130 -21.956  1.00  0.67
ATOM    439  CE  MET A  88      24.847  47.572 -22.385  1.00  0.67
ATOM    440  N   LYS A  89      23.636  53.995 -19.504  1.00  0.66
ATOM    441  CA  LYS A  89      24.034  55.232 -18.823  1.00  0.66
ATOM    442  C   LYS A  89      25.402  54.985 -18.187  1.00  0.66
ATOM    443  O   LYS A  89      25.659  53.901 -17.659  1.00  0.66
ATOM    444  CB  LYS A  89      22.998  55.550 -17.747  1.00  0.66
ATOM    445  CG  LYS A  89      23.304  56.870 -17.030  1.00  0.66
ATOM    446  CD  LYS A  89      22.264  57.164 -15.965  1.00  0.66
ATOM    447  CE  LYS A  89      22.295  56.105 -14.881  1.00  0.66
ATOM    448  NZ  LYS A  89      21.262  56.381 -13.923  1.00  0.66
ATOM    449  N   GLU A  90      26.266  55.987 -18.292  1.00  0.69
ATOM    450  CA  GLU A  90      27.624  55.901 -17.736  1.00  0.69
ATOM    451  C   GLU A  90      27.540  56.021 -16.212  1.00  0.69
ATOM    452  O   GLU A  90      27.479  57.124 -15.674  1.00  0.69
ATOM    453  CB  GLU A  90      28.484  57.027 -18.319  1.00  0.69
ATOM    454  CG  GLU A  90      29.950  56.922 -17.878  1.00  0.69
ATOM    455  CD  GLU A  90      30.595  55.624 -18.361  1.00  0.69
ATOM    456  OE1 GLU A  90      30.023  54.965 -19.239  1.00  0.69
ATOM    457  OE2 GLU A  90      31.683  55.301 -17.884  1.00  0.69
ATOM    458  N   THR A  91      27.533  54.872 -15.557  1.00  0.77
ATOM    459  CA  THR A  91      27.409  54.810 -14.097  1.00  0.77
ATOM    460  C   THR A  91      28.718  54.311 -13.478  1.00  0.77
ATOM    461  O   THR A  91      28.763  53.386 -12.669  1.00  0.77
ATOM    462  CB  THR A  91      26.254  53.888 -13.748  1.00  0.77
ATOM    463  OG1 THR A  91      25.018  54.410 -14.182  1.00  0.77
ATOM    464  CG2 THR A  91      26.059  53.802 -12.348  1.00  0.77
ATOM    465  N   THR A  92      29.798  54.920 -13.925  1.00  0.75
ATOM    466  CA  THR A  92      31.146  54.567 -13.450  1.00  0.75
ATOM    467  C   THR A  92      31.836  55.818 -12.904  1.00  0.75
ATOM    468  O   THR A  92      32.807  55.731 -12.156  1.00  0.75
ATOM    469  CB  THR A  92      31.967  53.951 -14.577  1.00  0.75
ATOM    470  OG1 THR A  92      32.092  54.910 -15.597  1.00  0.75
ATOM    471  CG2 THR A  92      31.332  52.657 -15.087  1.00  0.75
ATOM    472  N   LYS A  93      31.317  56.975 -13.304  1.00  0.72
ATOM    473  CA  LYS A  93      31.843  58.259 -12.829  1.00  0.72
ATOM    474  C   LYS A  93      31.021  58.684 -11.614  1.00  0.72
ATOM    475  O   LYS A  93      29.801  58.513 -11.584  1.00  0.72
ATOM    476  CB  LYS A  93      31.749  59.314 -13.935  1.00  0.72
ATOM    477  CG  LYS A  93      30.304  59.618 -14.350  1.00  0.72
ATOM    478  CD  LYS A  93      30.273  60.660 -15.461  1.00  0.72
ATOM    479  CE  LYS A  93      28.843  60.995 -15.895  1.00  0.72
ATOM    480  NZ  LYS A  93      28.078  61.623 -14.807  1.00  0.72
ATOM    481  N   HIS A  94      31.718  59.182 -10.603  1.00  0.75
ATOM    482  CA  HIS A  94      31.045  59.666  -9.395  1.00  0.75
ATOM    483  C   HIS A  94      30.216  60.894  -9.763  1.00  0.75
ATOM    484  O   HIS A  94      30.708  61.791 -10.452  1.00  0.75
ATOM    485  CB  HIS A  94      32.055  60.029  -8.303  1.00  0.75
ATOM    486  CG  HIS A  94      32.889  58.828  -7.854  1.00  0.75
ATOM    487  ND1 HIS A  94      34.044  58.889  -7.202  1.00  0.75
ATOM    488  CD2 HIS A  94      32.611  57.544  -8.055  1.00  0.75
ATOM    489  CE1 HIS A  94      34.463  57.644  -6.991  1.00  0.75
ATOM    490  NE2 HIS A  94      33.572  56.813  -7.514  1.00  0.75
ATOM    491  N   PRO A  95      28.976  60.920  -9.277  1.00  0.82
ATOM    492  CA  PRO A  95      28.052  62.042  -9.501  1.00  0.82
ATOM    493  C   PRO A  95      28.629  63.302  -8.852  1.00  0.82
ATOM    494  O   PRO A  95      29.647  63.245  -8.155  1.00  0.82
ATOM    495  CB  PRO A  95      26.766  61.594  -8.823  1.00  0.82
ATOM    496  CG  PRO A  95      27.235  60.666  -7.707  1.00  0.82
ATOM    497  CD  PRO A  95      28.418  59.937  -8.330  1.00  0.82
ATOM    498  N   ASN A  96      28.021  64.436  -9.168  1.00  0.78
ATOM    499  CA  ASN A  96      28.465  65.723  -8.613  1.00  0.78
ATOM    500  C   ASN A  96      27.878  65.904  -7.215  1.00  0.78
ATOM    501  O   ASN A  96      26.771  65.447  -6.933  1.00  0.78
ATOM    502  CB  ASN A  96      28.011  66.869  -9.516  1.00  0.78
ATOM    503  CG  ASN A  96      28.610  66.753 -10.910  1.00  0.78
ATOM    504  OD1 ASN A  96      27.935  66.598 -11.910  1.00  0.78
ATOM    505  ND2 ASN A  96      29.902  66.774 -10.947  1.00  0.78
ATOM    506  N   SER A  97      28.667  66.520  -6.343  1.00  0.79
ATOM    507  CA  SER A  97      28.209  66.831  -4.981  1.00  0.79
ATOM    508  C   SER A  97      27.365  68.107  -5.026  1.00  0.79
ATOM    509  O   SER A  97      27.668  69.036  -5.778  1.00  0.79
ATOM    510  CB  SER A  97      29.419  67.031  -4.068  1.00  0.79
ATOM    511  OG  SER A  97      28.977  67.235  -2.726  1.00  0.79
ATOM    512  N   CYS A  98      26.314  68.128  -4.213  1.00  0.82
ATOM    513  CA  CYS A  98      25.407  69.286  -4.143  1.00  0.82
ATOM    514  C   CYS A  98      26.183  70.521  -3.678  1.00  0.82
ATOM    515  O   CYS A  98      27.299  70.411  -3.169  1.00  0.82
ATOM    516  CB  CYS A  98      24.247  68.986  -3.193  1.00  0.82
ATOM    517  SG  CYS A  98      23.287  67.507  -3.684  1.00  0.82
ATOM    518  N   ILE A  99      25.589  71.681  -3.914  1.00  0.71
ATOM    519  CA  ILE A  99      26.230  72.976  -3.616  1.00  0.71
ATOM    520  C   ILE A  99      26.508  73.166  -2.116  1.00  0.71
ATOM    521  O   ILE A  99      25.607  73.421  -1.320  1.00  0.71
ATOM    522  CB  ILE A  99      25.359  74.132  -4.122  1.00  0.71
ATOM    523  CG1 ILE A  99      24.002  74.159  -3.404  1.00  0.71
ATOM    524  CG2 ILE A  99      25.164  74.017  -5.639  1.00  0.71
ATOM    525  CD1 ILE A  99      23.175  75.377  -3.788  1.00  0.71
ATOM    526  N   GLN A 100      27.764  72.979  -1.751  1.00  0.68
ATOM    527  CA  GLN A 100      28.249  73.245  -0.384  1.00  0.68
ATOM    528  C   GLN A 100      29.513  74.111  -0.456  1.00  0.68
ATOM    529  O   GLN A 100      29.819  74.658  -1.514  1.00  0.68
ATOM    530  CB  GLN A 100      28.475  71.914   0.342  1.00  0.68
ATOM    531  CG  GLN A 100      29.331  70.960  -0.486  1.00  0.68
ATOM    532  CD  GLN A 100      29.291  69.557   0.100  1.00  0.68
ATOM    533  OE1 GLN A 100      30.158  69.159   0.862  1.00  0.68
ATOM    534  NE2 GLN A 100      28.276  68.817  -0.301  1.00  0.68
ATOM    535  N   VAL A 101      30.263  74.205   0.637  1.00  0.63
ATOM    536  CA  VAL A 101      31.404  75.136   0.675  1.00  0.63
ATOM    537  C   VAL A 101      32.776  74.487   0.808  1.00  0.63
ATOM    538  O   VAL A 101      33.648  74.862   0.029  1.00  0.63
ATOM    539  CB  VAL A 101      31.215  76.172   1.786  1.00  0.63
ATOM    540  CG1 VAL A 101      31.114  75.502   3.163  1.00  0.63
ATOM    541  CG2 VAL A 101      32.358  77.196   1.762  1.00  0.63
ATOM    542  N   VAL A 102      32.962  73.659   1.846  1.00  0.56
ATOM    543  CA  VAL A 102      34.277  73.075   2.165  1.00  0.56
ATOM    544  C   VAL A 102      34.941  73.887   3.282  1.00  0.56
ATOM    545  O   VAL A 102      35.180  75.083   3.147  1.00  0.56
ATOM    546  CB  VAL A 102      35.193  73.057   0.929  1.00  0.56
ATOM    547  CG1 VAL A 102      36.611  72.653   1.234  1.00  0.56
ATOM    548  CG2 VAL A 102      34.592  72.193  -0.188  1.00  0.56
ATOM    549  N   ASP A 103      35.321  73.180   4.333  1.00  0.54
ATOM    550  CA  ASP A 103      35.998  73.783   5.493  1.00  0.54
ATOM    551  C   ASP A 103      37.514  73.569   5.373  1.00  0.54
ATOM    552  O   ASP A 103      38.022  72.451   5.422  1.00  0.54
ATOM    553  CB  ASP A 103      35.470  73.122   6.770  1.00  0.54
ATOM    554  CG  ASP A 103      35.792  71.619   6.807  1.00  0.54
ATOM    555  OD1 ASP A 103      36.105  71.052   5.741  1.00  0.54
ATOM    556  OD2 ASP A 103      35.635  71.018   7.882  1.00  0.54
ATOM    557  N   THR A 104      38.229  74.671   5.255  1.00  0.54
ATOM    558  CA  THR A 104      39.694  74.630   5.083  1.00  0.54
ATOM    559  C   THR A 104      40.385  75.178   6.331  1.00  0.54
ATOM    560  O   THR A 104      41.477  75.740   6.258  1.00  0.54
ATOM    561  CB  THR A 104      40.105  75.477   3.874  1.00  0.54
ATOM    562  OG1 THR A 104      41.515  75.347   3.667  1.00  0.54
ATOM    563  CG2 THR A 104      39.713  76.951   4.071  1.00  0.54
ATOM    564  N   PHE A 105      39.729  74.988   7.474  1.00  0.47
ATOM    565  CA  PHE A 105      40.262  75.447   8.767  1.00  0.47
ATOM    566  C   PHE A 105      41.630  74.805   9.051  1.00  0.47
ATOM    567  O   PHE A 105      42.232  75.033  10.092  1.00  0.47
ATOM    568  CB  PHE A 105      39.267  75.093   9.872  1.00  0.47
ATOM    569  CG  PHE A 105      39.760  75.588  11.233  1.00  0.47
ATOM    570  CD1 PHE A 105      39.564  76.904  11.609  1.00  0.47
ATOM    571  CD2 PHE A 105      40.377  74.721  12.105  1.00  0.47
ATOM    572  CE1 PHE A 105      39.986  77.337  12.856  1.00  0.47
ATOM    573  CE2 PHE A 105      40.810  75.129  13.349  1.00  0.47
ATOM    574  CZ  PHE A 105      40.607  76.440  13.707  1.00  0.47
ATOM    575  N   PHE A 106      42.115  74.031   8.084  1.00  0.52
ATOM    576  CA  PHE A 106      43.427  73.393   8.121  1.00  0.52
ATOM    577  C   PHE A 106      43.817  72.980   6.704  1.00  0.52
ATOM    578  O   PHE A 106      43.674  71.813   6.330  1.00  0.52
ATOM    579  CB  PHE A 106      43.381  72.138   8.981  1.00  0.52
ATOM    580  CG  PHE A 106      43.138  72.425  10.451  1.00  0.52
ATOM    581  CD1 PHE A 106      44.179  72.894  11.234  1.00  0.52
ATOM    582  CD2 PHE A 106      41.919  72.106  11.025  1.00  0.52
ATOM    583  CE1 PHE A 106      43.986  73.087  12.595  1.00  0.52
ATOM    584  CE2 PHE A 106      41.763  72.225  12.406  1.00  0.52
ATOM    585  CZ  PHE A 106      42.773  72.763  13.179  1.00  0.52
ATOM    586  N   PRO A 107      44.376  73.922   5.946  1.00  0.60
ATOM    587  CA  PRO A 107      44.797  73.673   4.560  1.00  0.60
ATOM    588  C   PRO A 107      45.662  72.409   4.522  1.00  0.60
ATOM    589  O   PRO A 107      46.552  72.224   5.350  1.00  0.60
ATOM    590  CB  PRO A 107      45.629  74.904   4.211  1.00  0.60
ATOM    591  CG  PRO A 107      44.972  76.013   5.031  1.00  0.60
ATOM    592  CD  PRO A 107      44.610  75.323   6.342  1.00  0.60
ATOM    593  N   GLY A 108      45.297  71.518   3.600  1.00  0.61
ATOM    594  CA  GLY A 108      46.058  70.283   3.342  1.00  0.61
ATOM    595  C   GLY A 108      45.769  69.161   4.336  1.00  0.61
ATOM    596  O   GLY A 108      45.770  68.003   3.924  1.00  0.61
ATOM    597  N   PHE A 109      45.557  69.503   5.608  1.00  0.50
ATOM    598  CA  PHE A 109      45.285  68.502   6.640  1.00  0.50
ATOM    599  C   PHE A 109      44.624  67.263   6.025  1.00  0.50
ATOM    600  O   PHE A 109      43.538  67.357   5.496  1.00  0.50
ATOM    601  CB  PHE A 109      44.371  69.079   7.724  1.00  0.50
ATOM    602  CG  PHE A 109      44.106  68.093   8.865  1.00  0.50
ATOM    603  CD1 PHE A 109      44.866  66.934   8.985  1.00  0.50
ATOM    604  CD2 PHE A 109      43.177  68.408   9.848  1.00  0.50
ATOM    605  CE1 PHE A 109      44.700  66.096  10.073  1.00  0.50
ATOM    606  CE2 PHE A 109      43.015  67.574  10.943  1.00  0.50
ATOM    607  CZ  PHE A 109      43.774  66.422  11.055  1.00  0.50
ATOM    608  N   GLU A 110      45.363  66.168   5.963  1.00  0.54
ATOM    609  CA  GLU A 110      44.870  64.920   5.354  1.00  0.54
ATOM    610  C   GLU A 110      43.673  64.387   6.151  1.00  0.54
ATOM    611  O   GLU A 110      43.033  63.420   5.757  1.00  0.54
ATOM    612  CB  GLU A 110      45.954  63.840   5.238  1.00  0.54
ATOM    613  CG  GLU A 110      46.443  63.303   6.591  1.00  0.54
ATOM    614  CD  GLU A 110      47.342  64.293   7.335  1.00  0.54
ATOM    615  OE1 GLU A 110      47.635  65.372   6.771  1.00  0.54
ATOM    616  OE2 GLU A 110      47.753  63.948   8.459  1.00  0.54
ATOM    617  N   GLY A 111      43.477  64.986   7.329  1.00  0.59
ATOM    618  CA  GLY A 111      42.344  64.675   8.210  1.00  0.59
ATOM    619  C   GLY A 111      41.101  65.335   7.627  1.00  0.59
ATOM    620  O   GLY A 111      40.246  64.688   7.028  1.00  0.59
ATOM    621  N   SER A 112      40.994  66.637   7.878  1.00  0.59
ATOM    622  CA  SER A 112      39.947  67.456   7.242  1.00  0.59
ATOM    623  C   SER A 112      40.148  67.317   5.743  1.00  0.59
ATOM    624  O   SER A 112      41.247  66.975   5.350  1.00  0.59
ATOM    625  CB  SER A 112      40.110  68.917   7.655  1.00  0.59
ATOM    626  OG  SER A 112      39.008  69.681   7.162  1.00  0.59
ATOM    627  N   GLU A 113      39.069  67.438   4.984  1.00  0.54
ATOM    628  CA  GLU A 113      39.096  67.187   3.528  1.00  0.54
ATOM    629  C   GLU A 113      38.264  65.978   3.165  1.00  0.54
ATOM    630  O   GLU A 113      37.453  66.022   2.245  1.00  0.54
ATOM    631  CB  GLU A 113      40.474  67.020   2.896  1.00  0.54
ATOM    632  CG  GLU A 113      41.155  68.374   2.719  1.00  0.54
ATOM    633  CD  GLU A 113      40.313  69.160   1.720  1.00  0.54
ATOM    634  OE1 GLU A 113      40.543  68.965   0.509  1.00  0.54
ATOM    635  OE2 GLU A 113      39.422  69.900   2.190  1.00  0.54
ATOM    636  N   MET A 114      38.448  64.920   3.945  1.00  0.58
ATOM    637  CA  MET A 114      37.709  63.667   3.711  1.00  0.58
ATOM    638  C   MET A 114      36.211  63.893   3.962  1.00  0.58
ATOM    639  O   MET A 114      35.415  62.961   3.932  1.00  0.58
ATOM    640  CB  MET A 114      38.254  62.555   4.609  1.00  0.58
ATOM    641  CG  MET A 114      38.058  62.866   6.094  1.00  0.58
ATOM    642  SD  MET A 114      38.701  61.562   7.196  1.00  0.58
ATOM    643  CE  MET A 114      40.446  61.687   6.865  1.00  0.58
ATOM    644  N   TRP A 115      35.868  65.151   4.227  1.00  0.57
ATOM    645  CA  TRP A 115      34.487  65.606   4.382  1.00  0.57
ATOM    646  C   TRP A 115      34.168  66.767   3.439  1.00  0.57
ATOM    647  O   TRP A 115      33.098  67.365   3.517  1.00  0.57
ATOM    648  CB  TRP A 115      34.245  66.047   5.827  1.00  0.57
ATOM    649  CG  TRP A 115      33.873  64.877   6.739  1.00  0.57
ATOM    650  CD1 TRP A 115      32.685  64.276   6.767  1.00  0.57
ATOM    651  CD2 TRP A 115      34.662  64.280   7.711  1.00  0.57
ATOM    652  NE1 TRP A 115      32.683  63.331   7.706  1.00  0.57
ATOM    653  CE2 TRP A 115      33.872  63.307   8.304  1.00  0.57
ATOM    654  CE3 TRP A 115      35.964  64.487   8.151  1.00  0.57
ATOM    655  CZ2 TRP A 115      34.381  62.531   9.340  1.00  0.57
ATOM    656  CZ3 TRP A 115      36.479  63.701   9.177  1.00  0.57
ATOM    657  CH2 TRP A 115      35.689  62.722   9.769  1.00  0.57
ATOM    658  N   ASN A 116      35.074  67.025   2.509  1.00  0.57
ATOM    659  CA  ASN A 116      34.952  68.137   1.556  1.00  0.57
ATOM    660  C   ASN A 116      34.662  67.602   0.162  1.00  0.57
ATOM    661  O   ASN A 116      35.036  66.474  -0.151  1.00  0.57
ATOM    662  CB  ASN A 116      36.253  68.939   1.550  1.00  0.57
ATOM    663  CG  ASN A 116      36.521  69.552   2.925  1.00  0.57
ATOM    664  OD1 ASN A 116      36.274  70.715   3.170  1.00  0.57
ATOM    665  ND2 ASN A 116      36.987  68.731   3.840  1.00  0.57
ATOM    666  N   THR A 117      33.985  68.426  -0.628  1.00  0.64
ATOM    667  CA  THR A 117      33.559  68.069  -1.996  1.00  0.64
ATOM    668  C   THR A 117      34.625  67.228  -2.710  1.00  0.64
ATOM    669  O   THR A 117      35.558  67.739  -3.323  1.00  0.64
ATOM    670  CB  THR A 117      33.275  69.329  -2.817  1.00  0.64
ATOM    671  OG1 THR A 117      34.458  70.127  -2.902  1.00  0.64
ATOM    672  CG2 THR A 117      32.138  70.139  -2.199  1.00  0.64
ATOM    673  N   ASN A 118      34.447  65.911  -2.592  1.00  0.65
ATOM    674  CA  ASN A 118      35.337  64.917  -3.209  1.00  0.65
ATOM    675  C   ASN A 118      35.232  65.009  -4.738  1.00  0.65
ATOM    676  O   ASN A 118      36.034  64.423  -5.458  1.00  0.65
ATOM    677  CB  ASN A 118      34.939  63.520  -2.732  1.00  0.65
ATOM    678  CG  ASN A 118      35.711  62.417  -3.456  1.00  0.65
ATOM    679  OD1 ASN A 118      35.308  61.970  -4.524  1.00  0.65
ATOM    680  ND2 ASN A 118      36.810  61.993  -2.854  1.00  0.65
ATOM    681  N   THR A 119      34.161  65.649  -5.198  1.00  0.72
ATOM    682  CA  THR A 119      33.912  65.823  -6.637  1.00  0.72
ATOM    683  C   THR A 119      33.537  67.282  -6.909  1.00  0.72
ATOM    684  O   THR A 119      33.479  68.101  -5.992  1.00  0.72
ATOM    685  CB  THR A 119      32.777  64.885  -7.059  1.00  0.72
ATOM    686  OG1 THR A 119      33.087  63.558  -6.632  1.00  0.72
ATOM    687  CG2 THR A 119      32.564  64.898  -8.577  1.00  0.72
ATOM    688  N   GLU A 120      33.284  67.601  -8.176  1.00  0.68
ATOM    689  CA  GLU A 120      32.840  68.945  -8.554  1.00  0.68
ATOM    690  C   GLU A 120      31.422  69.165  -8.020  1.00  0.68
ATOM    691  O   GLU A 120      30.602  68.245  -8.032  1.00  0.68
ATOM    692  CB  GLU A 120      32.898  69.143 -10.064  1.00  0.68
ATOM    693  CG  GLU A 120      32.051  68.177 -10.807  1.00  0.68
ATOM    694  CD  GLU A 120      32.017  68.345 -12.317  1.00  0.68
ATOM    695  OE1 GLU A 120      33.098  68.101 -12.879  1.00  0.68
ATOM    696  OE2 GLU A 120      30.963  68.732 -12.865  1.00  0.68
ATOM    697  N   GLN A 121      31.172  70.376  -7.553  1.00  0.71
ATOM    698  CA  GLN A 121      29.841  70.721  -7.031  1.00  0.71
ATOM    699  C   GLN A 121      29.039  71.466  -8.100  1.00  0.71
ATOM    700  O   GLN A 121      29.588  72.234  -8.892  1.00  0.71
ATOM    701  CB  GLN A 121      29.955  71.563  -5.759  1.00  0.71
ATOM    702  CG  GLN A 121      30.687  72.887  -6.003  1.00  0.71
ATOM    703  CD  GLN A 121      30.749  73.711  -4.723  1.00  0.71
ATOM    704  OE1 GLN A 121      29.730  74.013  -4.115  1.00  0.71
ATOM    705  NE2 GLN A 121      31.971  74.057  -4.341  1.00  0.71
ATOM    706  N   SER A 122      27.739  71.223  -8.064  1.00  0.79
ATOM    707  CA  SER A 122      26.792  71.743  -9.062  1.00  0.79
ATOM    708  C   SER A 122      25.375  71.517  -8.545  1.00  0.79
ATOM    709  O   SER A 122      25.078  70.455  -7.999  1.00  0.79
ATOM    710  CB  SER A 122      26.991  70.949 -10.359  1.00  0.79
ATOM    711  OG  SER A 122      25.818  71.025 -11.174  1.00  0.79
ATOM    712  N   GLU A 123      24.508  72.504  -8.776  1.00  0.74
ATOM    713  CA  GLU A 123      23.086  72.369  -8.410  1.00  0.74
ATOM    714  C   GLU A 123      22.572  70.984  -8.823  1.00  0.74
ATOM    715  O   GLU A 123      21.938  70.289  -8.034  1.00  0.74
ATOM    716  CB  GLU A 123      22.270  73.450  -9.120  1.00  0.74
ATOM    717  CG  GLU A 123      22.128  74.716  -8.273  1.00  0.74
ATOM    718  CD  GLU A 123      20.938  74.603  -7.343  1.00  0.74
ATOM    719  OE1 GLU A 123      21.134  73.889  -6.385  1.00  0.74
ATOM    720  OE2 GLU A 123      19.888  75.170  -7.665  1.00  0.74
ATOM    721  N   ASP A 124      22.954  70.579 -10.034  1.00  0.79
ATOM    722  CA  ASP A 124      22.616  69.253 -10.554  1.00  0.79
ATOM    723  C   ASP A 124      23.441  68.187  -9.810  1.00  0.79
ATOM    724  O   ASP A 124      24.549  67.862 -10.235  1.00  0.79
ATOM    725  CB  ASP A 124      22.933  69.197 -12.054  1.00  0.79
ATOM    726  CG  ASP A 124      22.591  67.821 -12.623  1.00  0.79
ATOM    727  OD1 ASP A 124      22.429  66.916 -11.779  1.00  0.79
ATOM    728  OD2 ASP A 124      22.469  67.735 -13.863  1.00  0.79
ATOM    729  N   CYS A 125      22.867  67.634  -8.751  1.00  0.83
ATOM    730  CA  CYS A 125      23.584  66.638  -7.941  1.00  0.83
ATOM    731  C   CYS A 125      22.778  65.373  -7.639  1.00  0.83
ATOM    732  O   CYS A 125      23.296  64.446  -7.022  1.00  0.83
ATOM    733  CB  CYS A 125      24.048  67.263  -6.627  1.00  0.83
ATOM    734  SG  CYS A 125      22.674  67.891  -5.591  1.00  0.83
ATOM    735  N   LEU A 126      21.493  65.381  -7.980  1.00  0.79
ATOM    736  CA  LEU A 126      20.609  64.247  -7.657  1.00  0.79
ATOM    737  C   LEU A 126      20.953  62.990  -8.449  1.00  0.79
ATOM    738  O   LEU A 126      20.382  62.738  -9.508  1.00  0.79
ATOM    739  CB  LEU A 126      19.150  64.650  -7.894  1.00  0.79
ATOM    740  CG  LEU A 126      18.799  65.907  -7.103  1.00  0.79
ATOM    741  CD1 LEU A 126      17.298  66.156  -7.206  1.00  0.79
ATOM    742  CD2 LEU A 126      19.221  65.778  -5.636  1.00  0.79
ATOM    743  N   TYR A 127      21.873  62.199  -7.903  1.00  0.75
ATOM    744  CA  TYR A 127      22.270  60.932  -8.533  1.00  0.75
ATOM    745  C   TYR A 127      22.432  59.837  -7.480  1.00  0.75
ATOM    746  O   TYR A 127      23.075  60.039  -6.451  1.00  0.75
ATOM    747  CB  TYR A 127      23.579  61.114  -9.292  1.00  0.75
ATOM    748  CG  TYR A 127      23.468  62.236 -10.325  1.00  0.75
ATOM    749  CD1 TYR A 127      22.785  62.010 -11.508  1.00  0.75
ATOM    750  CD2 TYR A 127      24.051  63.474 -10.082  1.00  0.75
ATOM    751  CE1 TYR A 127      22.679  63.016 -12.456  1.00  0.75
ATOM    752  CE2 TYR A 127      23.953  64.482 -11.031  1.00  0.75
ATOM    753  CZ  TYR A 127      23.271  64.245 -12.220  1.00  0.75
ATOM    754  OH  TYR A 127      23.249  65.170 -13.204  1.00  0.75
ATOM    755  N   LEU A 128      21.912  58.666  -7.799  1.00  0.80
ATOM    756  CA  LEU A 128      21.982  57.498  -6.922  1.00  0.80
ATOM    757  C   LEU A 128      23.156  56.605  -7.315  1.00  0.80
ATOM    758  O   LEU A 128      23.559  56.556  -8.475  1.00  0.80
ATOM    759  CB  LEU A 128      20.652  56.731  -7.002  1.00  0.80
ATOM    760  CG  LEU A 128      20.621  55.510  -6.070  1.00  0.80
ATOM    761  CD1 LEU A 128      19.203  55.028  -5.806  1.00  0.80
ATOM    762  CD2 LEU A 128      21.319  54.401  -6.712  1.00  0.80
ATOM    763  N   SER A 129      23.721  55.964  -6.298  1.00  0.86
ATOM    764  CA  SER A 129      24.819  55.002  -6.475  1.00  0.86
ATOM    765  C   SER A 129      24.418  53.679  -5.840  1.00  0.86
ATOM    766  O   SER A 129      23.787  53.677  -4.804  1.00  0.86
ATOM    767  CB  SER A 129      26.057  55.556  -5.778  1.00  0.86
ATOM    768  OG  SER A 129      27.150  54.667  -5.952  1.00  0.86
ATOM    769  N   VAL A 130      24.778  52.578  -6.471  1.00  0.82
ATOM    770  CA  VAL A 130      24.426  51.242  -5.971  1.00  0.82
ATOM    771  C   VAL A 130      25.635  50.313  -6.072  1.00  0.82
ATOM    772  O   VAL A 130      26.276  50.222  -7.118  1.00  0.82
ATOM    773  CB  VAL A 130      23.270  50.665  -6.788  1.00  0.82
ATOM    774  CG1 VAL A 130      22.847  49.297  -6.264  1.00  0.82
ATOM    775  CG2 VAL A 130      22.060  51.540  -6.748  1.00  0.82
ATOM    776  N   HIS A 131      25.867  49.588  -4.989  1.00  0.77
ATOM    777  CA  HIS A 131      26.908  48.552  -4.933  1.00  0.77
ATOM    778  C   HIS A 131      26.219  47.202  -4.825  1.00  0.77
ATOM    779  O   HIS A 131      25.785  46.804  -3.746  1.00  0.77
ATOM    780  CB  HIS A 131      27.817  48.753  -3.715  1.00  0.77
ATOM    781  CG  HIS A 131      28.560  50.050  -3.759  1.00  0.77
ATOM    782  ND1 HIS A 131      29.153  50.619  -2.771  1.00  0.77
ATOM    783  CD2 HIS A 131      28.691  50.772  -4.814  1.00  0.77
ATOM    784  CE1 HIS A 131      29.646  51.709  -3.227  1.00  0.77
ATOM    785  NE2 HIS A 131      29.187  51.803  -4.349  1.00  0.77
ATOM    786  N   ALA A 132      26.087  46.550  -5.972  1.00  0.81
ATOM    787  CA  ALA A 132      25.377  45.274  -6.061  1.00  0.81
ATOM    788  C   ALA A 132      26.363  44.120  -6.202  1.00  0.81
ATOM    789  O   ALA A 132      27.111  43.980  -7.151  1.00  0.81
ATOM    790  CB  ALA A 132      24.362  45.232  -7.186  1.00  0.81
ATOM    791  N   PRO A 133      26.454  43.321  -5.157  1.00  0.73
ATOM    792  CA  PRO A 133      27.306  42.138  -5.128  1.00  0.73
ATOM    793  C   PRO A 133      26.722  41.002  -5.946  1.00  0.73
ATOM    794  O   PRO A 133      27.137  39.847  -5.817  1.00  0.73
ATOM    795  CB  PRO A 133      27.239  41.888  -3.679  1.00  0.73
ATOM    796  CG  PRO A 133      25.960  42.261  -3.078  1.00  0.73
ATOM    797  CD  PRO A 133      25.625  43.443  -3.946  1.00  0.73
ATOM    798  N   LYS A 134      25.696  41.354  -6.742  1.00  0.70
ATOM    799  CA  LYS A 134      24.943  40.378  -7.555  1.00  0.70
ATOM    800  C   LYS A 134      24.643  39.070  -6.791  1.00  0.70
ATOM    801  O   LYS A 134      24.685  37.979  -7.365  1.00  0.70
ATOM    802  CB  LYS A 134      25.767  40.096  -8.809  1.00  0.70
ATOM    803  CG  LYS A 134      27.113  39.435  -8.502  1.00  0.70
ATOM    804  CD  LYS A 134      27.921  39.191  -9.750  1.00  0.70
ATOM    805  CE  LYS A 134      29.265  38.538  -9.432  1.00  0.70
ATOM    806  NZ  LYS A 134      29.092  37.212  -8.819  1.00  0.70
ATOM    807  N   PRO A 135      24.397  39.195  -5.483  1.00  0.68
ATOM    808  CA  PRO A 135      24.107  38.079  -4.596  1.00  0.68
ATOM    809  C   PRO A 135      22.745  37.493  -4.987  1.00  0.68
ATOM    810  O   PRO A 135      21.827  38.211  -5.372  1.00  0.68
ATOM    811  CB  PRO A 135      24.106  38.733  -3.214  1.00  0.68
ATOM    812  CG  PRO A 135      23.584  40.128  -3.443  1.00  0.68
ATOM    813  CD  PRO A 135      24.169  40.444  -4.759  1.00  0.68
ATOM    814  N   ARG A 136      22.654  36.164  -4.902  1.00  0.57
ATOM    815  CA  ARG A 136      21.357  35.468  -5.056  1.00  0.57
ATOM    816  C   ARG A 136      20.766  34.857  -3.764  1.00  0.57
ATOM    817  O   ARG A 136      19.980  33.905  -3.826  1.00  0.57
ATOM    818  CB  ARG A 136      21.607  34.382  -6.093  1.00  0.57
ATOM    819  CG  ARG A 136      22.624  33.343  -5.610  1.00  0.57
ATOM    820  CD  ARG A 136      22.799  32.247  -6.657  1.00  0.57
ATOM    821  NE  ARG A 136      23.747  31.227  -6.172  1.00  0.57
ATOM    822  CZ  ARG A 136      25.079  31.320  -6.246  1.00  0.57
ATOM    823  NH1 ARG A 136      25.653  32.397  -6.791  1.00  0.57
ATOM    824  NH2 ARG A 136      25.842  30.322  -5.800  1.00  0.57
ATOM    825  N   PRO A 137      21.169  35.392  -2.604  1.00  0.59
ATOM    826  CA  PRO A 137      20.694  35.007  -1.278  1.00  0.59
ATOM    827  C   PRO A 137      19.324  35.587  -1.009  1.00  0.59
ATOM    828  O   PRO A 137      18.878  36.311  -1.823  1.00  0.59
ATOM    829  CB  PRO A 137      21.738  35.600  -0.331  1.00  0.59
ATOM    830  CG  PRO A 137      22.188  36.878  -1.005  1.00  0.59
ATOM    831  CD  PRO A 137      22.167  36.421  -2.380  1.00  0.59
ATOM    832  N   THR A 138      18.686  35.190   0.068  1.00  0.54
ATOM    833  CA  THR A 138      17.328  35.637   0.412  1.00  0.54
ATOM    834  C   THR A 138      17.212  36.162   1.855  1.00  0.54
ATOM    835  O   THR A 138      17.162  35.398   2.815  1.00  0.54
ATOM    836  CB  THR A 138      16.284  34.557   0.180  1.00  0.54
ATOM    837  OG1 THR A 138      14.995  35.111   0.457  1.00  0.54
ATOM    838  CG2 THR A 138      16.559  33.327   1.055  1.00  0.54
ATOM    839  N   LYS A 139      17.343  37.469   1.976  1.00  0.60
ATOM    840  CA  LYS A 139      17.794  38.264   0.844  1.00  0.60
ATOM    841  C   LYS A 139      18.789  39.284   1.338  1.00  0.60
ATOM    842  O   LYS A 139      18.558  39.928   2.360  1.00  0.60
ATOM    843  CB  LYS A 139      16.568  38.736   0.094  1.00  0.60
ATOM    844  CG  LYS A 139      16.943  39.184  -1.296  1.00  0.60
ATOM    845  CD  LYS A 139      17.626  38.394  -2.120  1.00  0.60
ATOM    846  CE  LYS A 139      18.223  38.874  -3.356  1.00  0.60
ATOM    847  NZ  LYS A 139      18.844  37.805  -4.143  1.00  0.60
ATOM    848  N   SER A 140      19.865  39.424   0.573  1.00  0.66
ATOM    849  CA  SER A 140      20.946  40.350   0.935  1.00  0.66
ATOM    850  C   SER A 140      20.433  41.707   1.280  1.00  0.66
ATOM    851  O   SER A 140      20.819  42.506   2.059  1.00  0.66
ATOM    852  CB  SER A 140      21.878  40.462  -0.246  1.00  0.66
ATOM    853  OG  SER A 140      22.823  41.361   0.067  1.00  0.66
ATOM    854  N   ALA A 141      19.376  41.981   0.940  1.00  0.71
ATOM    855  CA  ALA A 141      18.742  43.401   1.250  1.00  0.71
ATOM    856  C   ALA A 141      19.384  44.481   0.554  1.00  0.71
ATOM    857  O   ALA A 141      20.432  44.269  -0.044  1.00  0.71
ATOM    858  CB  ALA A 141      18.389  43.386   2.491  1.00  0.71
ATOM    859  N   VAL A 142      18.939  45.517   1.113  1.00  0.74
ATOM    860  CA  VAL A 142      19.507  46.774   0.787  1.00  0.74
ATOM    861  C   VAL A 142      19.770  47.614   2.023  1.00  0.74
ATOM    862  O   VAL A 142      18.883  47.879   2.823  1.00  0.74
ATOM    863  CB  VAL A 142      18.543  47.413  -0.185  1.00  0.74
ATOM    864  CG1 VAL A 142      17.138  47.343   0.332  1.00  0.74
ATOM    865  CG2 VAL A 142      19.060  48.757  -0.686  1.00  0.74
ATOM    866  N   LEU A 143      20.970  48.136   2.069  1.00  0.75
ATOM    867  CA  LEU A 143      21.247  49.193   3.012  1.00  0.75
ATOM    868  C   LEU A 143      21.524  50.491   2.308  1.00  0.75
ATOM    869  O   LEU A 143      22.400  50.621   1.452  1.00  0.75
ATOM    870  CB  LEU A 143      22.387  48.862   3.754  1.00  0.75
ATOM    871  CG  LEU A 143      22.270  47.547   4.637  1.00  0.75
ATOM    872  CD1 LEU A 143      22.410  46.380   3.746  1.00  0.75
ATOM    873  CD2 LEU A 143      22.836  47.045   5.979  1.00  0.75
ATOM    874  N   VAL A 144      20.691  51.446   2.674  1.00  0.80
ATOM    875  CA  VAL A 144      20.729  52.780   2.063  1.00  0.80
ATOM    876  C   VAL A 144      21.419  53.748   3.029  1.00  0.80
ATOM    877  O   VAL A 144      20.929  54.023   4.124  1.00  0.80
ATOM    878  CB  VAL A 144      19.315  53.261   1.738  1.00  0.80
ATOM    879  CG1 VAL A 144      18.487  53.354   2.982  1.00  0.80
ATOM    880  CG2 VAL A 144      19.348  54.613   1.025  1.00  0.80
ATOM    881  N   TRP A 145      22.557  54.248   2.589  1.00  0.81
ATOM    882  CA  TRP A 145      23.362  55.162   3.402  1.00  0.81
ATOM    883  C   TRP A 145      23.089  56.613   3.042  1.00  0.81
ATOM    884  O   TRP A 145      23.330  57.052   1.916  1.00  0.81
ATOM    885  CB  TRP A 145      24.811  54.901   3.166  1.00  0.81
ATOM    886  CG  TRP A 145      25.739  55.968   3.733  1.00  0.81
ATOM    887  CD1 TRP A 145      26.195  57.018   3.059  1.00  0.81
ATOM    888  CD2 TRP A 145      26.142  56.099   5.049  1.00  0.81
ATOM    889  NE1 TRP A 145      26.867  57.812   3.890  1.00  0.81
ATOM    890  CE2 TRP A 145      26.855  57.284   5.112  1.00  0.81
ATOM    891  CE3 TRP A 145      25.967  55.318   6.181  1.00  0.81
ATOM    892  CZ2 TRP A 145      27.394  57.700   6.322  1.00  0.81
ATOM    893  CZ3 TRP A 145      26.519  55.725   7.389  1.00  0.81
ATOM    894  CH2 TRP A 145      27.232  56.916   7.458  1.00  0.81
ATOM    895  N   ILE A 146      22.681  57.356   4.060  1.00  0.76
ATOM    896  CA  ILE A 146      22.468  58.803   3.925  1.00  0.76
ATOM    897  C   ILE A 146      23.633  59.479   4.645  1.00  0.76
ATOM    898  O   ILE A 146      23.918  59.185   5.804  1.00  0.76
ATOM    899  CB  ILE A 146      21.153  59.218   4.589  1.00  0.76
ATOM    900  CG1 ILE A 146      19.987  58.416   4.014  1.00  0.76
ATOM    901  CG2 ILE A 146      20.933  60.728   4.392  1.00  0.76
ATOM    902  CD1 ILE A 146      18.732  58.793   4.735  1.00  0.76
ATOM    903  N   TYR A 147      24.308  60.365   3.925  1.00  0.82
ATOM    904  CA  TYR A 147      25.477  61.065   4.478  1.00  0.82
ATOM    905  C   TYR A 147      25.016  62.192   5.406  1.00  0.82
ATOM    906  O   TYR A 147      23.926  62.743   5.244  1.00  0.82
ATOM    907  CB  TYR A 147      26.340  61.626   3.344  1.00  0.82
ATOM    908  CG  TYR A 147      25.563  62.626   2.485  1.00  0.82
ATOM    909  CD1 TYR A 147      25.497  63.957   2.871  1.00  0.82
ATOM    910  CD2 TYR A 147      24.955  62.209   1.312  1.00  0.82
ATOM    911  CE1 TYR A 147      24.829  64.880   2.078  1.00  0.82
ATOM    912  CE2 TYR A 147      24.281  63.129   0.522  1.00  0.82
ATOM    913  CZ  TYR A 147      24.224  64.463   0.903  1.00  0.82
ATOM    914  OH  TYR A 147      23.570  65.349   0.124  1.00  0.82
ATOM    915  N   GLY A 148      25.873  62.499   6.377  1.00  0.80
ATOM    916  CA  GLY A 148      25.607  63.590   7.326  1.00  0.80
ATOM    917  C   GLY A 148      26.278  64.871   6.852  1.00  0.80
ATOM    918  O   GLY A 148      26.606  65.015   5.683  1.00  0.80
ATOM    919  N   GLY A 149      26.531  65.760   7.805  1.00  0.78
ATOM    920  CA  GLY A 149      27.157  67.058   7.498  1.00  0.78
ATOM    921  C   GLY A 149      26.232  68.206   7.866  1.00  0.78
ATOM    922  O   GLY A 149      26.166  69.173   7.129  1.00  0.78
ATOM    923  N   GLY A 150      25.473  68.022   8.950  1.00  0.74
ATOM    924  CA  GLY A 150      24.572  69.052   9.509  1.00  0.74
ATOM    925  C   GLY A 150      23.666  69.701   8.451  1.00  0.74
ATOM    926  O   GLY A 150      23.419  70.904   8.452  1.00  0.74
ATOM    927  N   PHE A 151      23.161  68.887   7.532  1.00  0.75
ATOM    928  CA  PHE A 151      22.254  69.375   6.476  1.00  0.75
ATOM    929  C   PHE A 151      22.862  70.564   5.721  1.00  0.75
ATOM    930  O   PHE A 151      22.159  71.280   5.011  1.00  0.75
ATOM    931  CB  PHE A 151      20.920  69.827   7.093  1.00  0.75
ATOM    932  CG  PHE A 151      20.254  68.688   7.855  1.00  0.75
ATOM    933  CD1 PHE A 151      19.690  67.634   7.148  1.00  0.75
ATOM    934  CD2 PHE A 151      20.257  68.680   9.244  1.00  0.75
ATOM    935  CE1 PHE A 151      19.140  66.560   7.831  1.00  0.75
ATOM    936  CE2 PHE A 151      19.703  67.606   9.929  1.00  0.75
ATOM    937  CZ  PHE A 151      19.152  66.543   9.221  1.00  0.75
ATOM    938  N   TYR A 152      24.173  70.738   5.852  1.00  0.72
ATOM    939  CA  TYR A 152      24.864  71.860   5.213  1.00  0.72
ATOM    940  C   TYR A 152      25.874  71.345   4.189  1.00  0.72
ATOM    941  O   TYR A 152      25.917  71.823   3.061  1.00  0.72
ATOM    942  CB  TYR A 152      25.559  72.730   6.266  1.00  0.72
ATOM    943  CG  TYR A 152      26.615  71.956   7.058  1.00  0.72
ATOM    944  CD1 TYR A 152      27.925  71.899   6.610  1.00  0.72
ATOM    945  CD2 TYR A 152      26.296  71.362   8.260  1.00  0.72
ATOM    946  CE1 TYR A 152      28.890  71.228   7.352  1.00  0.72
ATOM    947  CE2 TYR A 152      27.246  70.671   8.998  1.00  0.72
ATOM    948  CZ  TYR A 152      28.545  70.605   8.540  1.00  0.72
ATOM    949  OH  TYR A 152      29.478  69.926   9.253  1.00  0.72
ATOM    950  N   SER A 153      26.657  70.350   4.596  1.00  0.76
ATOM    951  CA  SER A 153      27.665  69.749   3.713  1.00  0.76
ATOM    952  C   SER A 153      27.398  68.247   3.582  1.00  0.76
ATOM    953  O   SER A 153      26.295  67.773   3.849  1.00  0.76
ATOM    954  CB  SER A 153      29.060  70.007   4.291  1.00  0.76
ATOM    955  OG  SER A 153      30.060  69.499   3.415  1.00  0.76
ATOM    956  N   GLY A 154      28.435  67.510   3.181  1.00  0.79
ATOM    957  CA  GLY A 154      28.374  66.060   3.023  1.00  0.79
ATOM    958  C   GLY A 154      28.102  65.709   1.563  1.00  0.79
ATOM    959  O   GLY A 154      27.420  66.428   0.836  1.00  0.79
ATOM    960  N   THR A 155      28.654  64.574   1.170  1.00  0.81
ATOM    961  CA  THR A 155      28.466  64.018  -0.183  1.00  0.81
ATOM    962  C   THR A 155      28.474  62.492  -0.080  1.00  0.81
ATOM    963  O   THR A 155      29.033  61.945   0.861  1.00  0.81
ATOM    964  CB  THR A 155      29.548  64.508  -1.124  1.00  0.81
ATOM    965  OG1 THR A 155      29.376  64.009  -2.426  1.00  0.81
ATOM    966  CG2 THR A 155      30.781  63.974  -0.719  1.00  0.81
ATOM    967  N   SER A 156      27.807  61.850  -1.014  1.00  0.84
ATOM    968  CA  SER A 156      27.806  60.383  -1.096  1.00  0.84
ATOM    969  C   SER A 156      29.104  59.859  -1.718  1.00  0.84
ATOM    970  O   SER A 156      29.408  58.673  -1.629  1.00  0.84
ATOM    971  CB  SER A 156      26.606  59.907  -1.913  1.00  0.84
ATOM    972  OG  SER A 156      25.409  60.324  -1.263  1.00  0.84
ATOM    973  N   THR A 157      29.851  60.764  -2.342  1.00  0.80
ATOM    974  CA  THR A 157      31.060  60.406  -3.105  1.00  0.80
ATOM    975  C   THR A 157      32.294  60.171  -2.234  1.00  0.80
ATOM    976  O   THR A 157      33.176  59.405  -2.617  1.00  0.80
ATOM    977  CB  THR A 157      31.382  61.485  -4.142  1.00  0.80
ATOM    978  OG1 THR A 157      31.773  62.693  -3.475  1.00  0.80
ATOM    979  CG2 THR A 157      30.172  61.745  -5.047  1.00  0.80
ATOM    980  N   LEU A 158      32.366  60.843  -1.085  1.00  0.73
ATOM    981  CA  LEU A 158      33.568  60.784  -0.233  1.00  0.73
ATOM    982  C   LEU A 158      34.044  59.342  -0.139  1.00  0.73
ATOM    983  O   LEU A 158      33.259  58.452   0.168  1.00  0.73
ATOM    984  CB  LEU A 158      33.234  61.264   1.183  1.00  0.73
ATOM    985  CG  LEU A 158      32.535  62.604   1.185  1.00  0.73
ATOM    986  CD1 LEU A 158      32.259  63.121   2.588  1.00  0.73
ATOM    987  CD2 LEU A 158      33.428  63.613   0.416  1.00  0.73
ATOM    988  N   GLU A 159      35.331  59.130  -0.351  1.00  0.74
ATOM    989  CA  GLU A 159      35.905  57.771  -0.333  1.00  0.74
ATOM    990  C   GLU A 159      35.577  57.090   0.999  1.00  0.74
ATOM    991  O   GLU A 159      35.504  55.870   1.083  1.00  0.74
ATOM    992  CB  GLU A 159      37.426  57.763  -0.538  1.00  0.74
ATOM    993  CG  GLU A 159      38.209  58.443   0.595  1.00  0.74
ATOM    994  CD  GLU A 159      38.106  59.970   0.555  1.00  0.74
ATOM    995  OE1 GLU A 159      37.480  60.494  -0.394  1.00  0.74
ATOM    996  OE2 GLU A 159      38.680  60.601   1.460  1.00  0.74
ATOM    997  N   LEU A 160      35.393  57.921   2.026  1.00  0.75
ATOM    998  CA  LEU A 160      35.051  57.442   3.367  1.00  0.75
ATOM    999  C   LEU A 160      33.701  56.703   3.369  1.00  0.75
ATOM   1000  O   LEU A 160      33.439  55.889   4.250  1.00  0.75
ATOM   1001  CB  LEU A 160      35.079  58.627   4.337  1.00  0.75
ATOM   1002  CG  LEU A 160      34.912  58.187   5.785  1.00  0.75
ATOM   1003  CD1 LEU A 160      35.471  59.228   6.742  1.00  0.75
ATOM   1004  CD2 LEU A 160      33.458  58.105   6.043  1.00  0.75
ATOM   1005  N   TYR A 161      32.875  56.981   2.372  1.00  0.80
ATOM   1006  CA  TYR A 161      31.568  56.329   2.238  1.00  0.80
ATOM   1007  C   TYR A 161      31.589  55.192   1.241  1.00  0.80
ATOM   1008  O   TYR A 161      30.531  54.651   1.018  1.00  0.80
ATOM   1009  CB  TYR A 161      30.510  57.350   1.802  1.00  0.80
ATOM   1010  CG  TYR A 161      30.301  58.447   2.844  1.00  0.80
ATOM   1011  CD1 TYR A 161      30.476  58.177   4.196  1.00  0.80
ATOM   1012  CD2 TYR A 161      29.912  59.716   2.437  1.00  0.80
ATOM   1013  CE1 TYR A 161      30.270  59.174   5.135  1.00  0.80
ATOM   1014  CE2 TYR A 161      29.704  60.714   3.382  1.00  0.80
ATOM   1015  CZ  TYR A 161      29.889  60.444   4.730  1.00  0.80
ATOM   1016  OH  TYR A 161      29.717  61.430   5.651  1.00  0.80
ATOM   1017  N   ASP A 162      32.766  54.834   0.737  1.00  0.81
ATOM   1018  CA  ASP A 162      32.916  53.742  -0.223  1.00  0.81
ATOM   1019  C   ASP A 162      32.352  52.439   0.373  1.00  0.81
ATOM   1020  O   ASP A 162      32.856  51.945   1.376  1.00  0.81
ATOM   1021  CB  ASP A 162      34.367  53.554  -0.626  1.00  0.81
ATOM   1022  CG  ASP A 162      34.491  52.436  -1.642  1.00  0.81
ATOM   1023  OD1 ASP A 162      33.456  51.892  -2.079  1.00  0.81
ATOM   1024  OD2 ASP A 162      35.638  52.192  -1.933  1.00  0.81
ATOM   1025  N   PRO A 163      31.204  52.043  -0.137  1.00  0.81
ATOM   1026  CA  PRO A 163      30.530  50.813   0.288  1.00  0.81
ATOM   1027  C   PRO A 163      31.089  49.525  -0.287  1.00  0.81
ATOM   1028  O   PRO A 163      30.623  48.445   0.067  1.00  0.81
ATOM   1029  CB  PRO A 163      29.203  50.986  -0.199  1.00  0.81
ATOM   1030  CG  PRO A 163      29.119  52.508  -0.487  1.00  0.81
ATOM   1031  CD  PRO A 163      30.386  52.983  -0.866  1.00  0.81
ATOM   1032  N   ARG A 164      32.061  49.635  -1.187  1.00  0.70
ATOM   1033  CA  ARG A 164      32.658  48.459  -1.847  1.00  0.70
ATOM   1034  C   ARG A 164      32.771  47.264  -0.891  1.00  0.70
ATOM   1035  O   ARG A 164      32.166  46.228  -1.083  1.00  0.70
ATOM   1036  CB  ARG A 164      34.047  48.802  -2.382  1.00  0.70
ATOM   1037  CG  ARG A 164      34.699  47.594  -3.061  1.00  0.70
ATOM   1038  CD  ARG A 164      36.089  47.945  -3.586  1.00  0.70
ATOM   1039  NE  ARG A 164      36.014  48.981  -4.627  1.00  0.70
ATOM   1040  CZ  ARG A 164      36.338  50.252  -4.460  1.00  0.70
ATOM   1041  NH1 ARG A 164      36.849  50.620  -3.306  1.00  0.70
ATOM   1042  NH2 ARG A 164      36.246  51.124  -5.460  1.00  0.70
ATOM   1043  N   VAL A 165      33.567  47.425   0.154  1.00  0.66
ATOM   1044  CA  VAL A 165      33.831  46.343   1.119  1.00  0.66
ATOM   1045  C   VAL A 165      32.537  45.800   1.739  1.00  0.66
ATOM   1046  O   VAL A 165      32.393  44.602   1.921  1.00  0.66
ATOM   1047  CB  VAL A 165      34.748  46.860   2.226  1.00  0.66
ATOM   1048  CG1 VAL A 165      34.101  48.037   2.937  1.00  0.66
ATOM   1049  CG2 VAL A 165      35.087  45.746   3.221  1.00  0.66
ATOM   1050  N   LEU A 166      31.641  46.716   2.074  1.00  0.70
ATOM   1051  CA  LEU A 166      30.379  46.384   2.696  1.00  0.70
ATOM   1052  C   LEU A 166      29.538  45.445   1.879  1.00  0.70
ATOM   1053  O   LEU A 166      29.106  44.407   2.319  1.00  0.70
ATOM   1054  CB  LEU A 166      29.616  47.700   3.019  1.00  0.70
ATOM   1055  CG  LEU A 166      28.317  47.474   3.808  1.00  0.70
ATOM   1056  CD1 LEU A 166      27.976  48.601   4.776  1.00  0.70
ATOM   1057  CD2 LEU A 166      27.225  47.066   2.870  1.00  0.70
ATOM   1058  N   VAL A 167      29.378  45.823   0.632  1.00  0.72
ATOM   1059  CA  VAL A 167      28.580  45.028  -0.304  1.00  0.72
ATOM   1060  C   VAL A 167      29.221  43.651  -0.489  1.00  0.72
ATOM   1061  O   VAL A 167      28.540  42.649  -0.478  1.00  0.72
ATOM   1062  CB  VAL A 167      28.500  45.772  -1.625  1.00  0.72
ATOM   1063  CG1 VAL A 167      29.834  45.956  -2.273  1.00  0.72
ATOM   1064  CG2 VAL A 167      27.677  45.034  -2.575  1.00  0.72
ATOM   1065  N   SER A 168      30.537  43.655  -0.640  1.00  0.69
ATOM   1066  CA  SER A 168      31.301  42.447  -0.847  1.00  0.69
ATOM   1067  C   SER A 168      31.280  41.549   0.385  1.00  0.69
ATOM   1068  O   SER A 168      30.653  40.495   0.420  1.00  0.69
ATOM   1069  CB  SER A 168      32.711  42.768  -1.222  1.00  0.69
ATOM   1070  OG  SER A 168      33.414  41.552  -1.457  1.00  0.69
ATOM   1071  N   GLU A 169      31.968  42.015   1.417  1.00  0.66
ATOM   1072  CA  GLU A 169      32.086  41.289   2.684  1.00  0.66
ATOM   1073  C   GLU A 169      30.691  40.943   3.221  1.00  0.66
ATOM   1074  O   GLU A 169      30.403  39.784   3.495  1.00  0.66
ATOM   1075  CB  GLU A 169      32.880  42.150   3.671  1.00  0.66
ATOM   1076  CG  GLU A 169      33.080  41.476   5.034  1.00  0.66
ATOM   1077  CD  GLU A 169      31.794  41.441   5.867  1.00  0.66
ATOM   1078  OE1 GLU A 169      30.999  42.385   5.714  1.00  0.66
ATOM   1079  OE2 GLU A 169      31.661  40.500   6.673  1.00  0.66
ATOM   1080  N   GLU A 170      29.849  41.961   3.339  1.00  0.73
ATOM   1081  CA  GLU A 170      28.484  41.775   3.859  1.00  0.73
ATOM   1082  C   GLU A 170      27.598  41.042   2.859  1.00  0.73
ATOM   1083  O   GLU A 170      26.622  40.405   3.241  1.00  0.73
ATOM   1084  CB  GLU A 170      27.828  43.088   4.228  1.00  0.73
ATOM   1085  CG  GLU A 170      28.611  43.818   5.301  1.00  0.73
ATOM   1086  CD  GLU A 170      27.895  45.057   5.772  1.00  0.73
ATOM   1087  OE1 GLU A 170      27.155  45.500   4.984  1.00  0.73
ATOM   1088  OE2 GLU A 170      28.153  45.561   6.872  1.00  0.73
ATOM   1089  N   ASN A 171      27.932  41.170   1.582  1.00  0.69
ATOM   1090  CA  ASN A 171      27.136  40.571   0.501  1.00  0.69
ATOM   1091  C   ASN A 171      25.711  41.095   0.603  1.00  0.69
ATOM   1092  O   ASN A 171      24.819  40.321   0.917  1.00  0.69
ATOM   1093  CB  ASN A 171      27.162  39.045   0.617  1.00  0.69
ATOM   1094  CG  ASN A 171      26.474  38.384  -0.570  1.00  0.69
ATOM   1095  OD1 ASN A 171      25.846  37.341  -0.463  1.00  0.69
ATOM   1096  ND2 ASN A 171      26.577  39.028  -1.709  1.00  0.69
ATOM   1097  N   ILE A 172      25.593  42.404   0.385  1.00  0.73
ATOM   1098  CA  ILE A 172      24.374  43.200   0.505  1.00  0.73
ATOM   1099  C   ILE A 172      24.350  44.334  -0.463  1.00  0.73
ATOM   1100  O   ILE A 172      25.429  44.790  -0.799  1.00  0.73
ATOM   1101  CB  ILE A 172      24.046  43.585   1.921  1.00  0.73
ATOM   1102  CG1 ILE A 172      25.121  44.577   2.243  1.00  0.73
ATOM   1103  CG2 ILE A 172      24.012  42.367   2.884  1.00  0.73
ATOM   1104  CD1 ILE A 172      24.898  44.877   3.604  1.00  0.73
ATOM   1105  N   ILE A 173      23.178  44.781  -0.868  1.00  0.71
ATOM   1106  CA  ILE A 173      23.100  45.958  -1.741  1.00  0.71
ATOM   1107  C   ILE A 173      23.261  47.208  -0.881  1.00  0.71
ATOM   1108  O   ILE A 173      22.444  47.464  -0.004  1.00  0.71
ATOM   1109  CB  ILE A 173      21.756  46.013  -2.472  1.00  0.71
ATOM   1110  CG1 ILE A 173      21.517  44.740  -3.289  1.00  0.71
ATOM   1111  CG2 ILE A 173      21.697  47.259  -3.375  1.00  0.71
ATOM   1112  CD1 ILE A 173      22.550  44.566  -4.399  1.00  0.71
ATOM   1113  N   PHE A 174      24.331  47.945  -1.131  1.00  0.75
ATOM   1114  CA  PHE A 174      24.533  49.229  -0.452  1.00  0.75
ATOM   1115  C   PHE A 174      24.317  50.337  -1.481  1.00  0.75
ATOM   1116  O   PHE A 174      24.787  50.241  -2.614  1.00  0.75
ATOM   1117  CB  PHE A 174      25.949  49.285   0.113  1.00  0.75
ATOM   1118  CG  PHE A 174      26.126  50.548   0.931  1.00  0.75
ATOM   1119  CD1 PHE A 174      25.702  50.632   2.211  1.00  0.75
ATOM   1120  CD2 PHE A 174      26.658  51.677   0.387  1.00  0.75
ATOM   1121  CE1 PHE A 174      25.973  51.857   2.759  1.00  0.75
ATOM   1122  CE2 PHE A 174      26.979  52.821   1.121  1.00  0.75
ATOM   1123  CZ  PHE A 174      26.635  52.884   2.359  1.00  0.75
ATOM   1124  N   VAL A 175      23.564  51.345  -1.082  1.00  0.83
ATOM   1125  CA  VAL A 175      23.221  52.454  -1.983  1.00  0.83
ATOM   1126  C   VAL A 175      23.274  53.781  -1.224  1.00  0.83
ATOM   1127  O   VAL A 175      22.799  53.893  -0.097  1.00  0.83
ATOM   1128  CB  VAL A 175      21.825  52.228  -2.573  1.00  0.83
ATOM   1129  CG1 VAL A 175      20.751  52.219  -1.485  1.00  0.83
ATOM   1130  CG2 VAL A 175      21.465  53.298  -3.582  1.00  0.83
ATOM   1131  N   GLY A 176      23.856  54.758  -1.900  1.00  0.89
ATOM   1132  CA  GLY A 176      23.928  56.138  -1.396  1.00  0.89
ATOM   1133  C   GLY A 176      23.348  57.044  -2.459  1.00  0.89
ATOM   1134  O   GLY A 176      23.129  56.566  -3.572  1.00  0.89
ATOM   1135  N   ILE A 177      23.144  58.305  -2.099  1.00  0.77
ATOM   1136  CA  ILE A 177      22.616  59.315  -3.028  1.00  0.77
ATOM   1137  C   ILE A 177      22.769  60.701  -2.399  1.00  0.77
ATOM   1138  O   ILE A 177      22.813  60.844  -1.178  1.00  0.77
ATOM   1139  CB  ILE A 177      21.144  59.024  -3.268  1.00  0.77
ATOM   1140  CG1 ILE A 177      20.893  57.728  -3.938  1.00  0.77
ATOM   1141  CG2 ILE A 177      20.603  60.060  -4.124  1.00  0.77
ATOM   1142  CD1 ILE A 177      19.483  57.421  -4.100  1.00  0.77
ATOM   1143  N   GLN A 178      22.905  61.692  -3.270  1.00  0.81
ATOM   1144  CA  GLN A 178      22.990  63.089  -2.843  1.00  0.81
ATOM   1145  C   GLN A 178      21.582  63.632  -2.656  1.00  0.81
ATOM   1146  O   GLN A 178      20.700  63.369  -3.472  1.00  0.81
ATOM   1147  CB  GLN A 178      23.718  63.901  -3.917  1.00  0.81
ATOM   1148  CG  GLN A 178      25.027  63.227  -4.357  1.00  0.81
ATOM   1149  CD  GLN A 178      26.079  63.170  -3.250  1.00  0.81
ATOM   1150  OE1 GLN A 178      27.244  62.921  -3.514  1.00  0.81
ATOM   1151  NE2 GLN A 178      25.662  63.356  -2.005  1.00  0.81
ATOM   1152  N   TYR A 179      21.388  64.328  -1.550  1.00  0.83
ATOM   1153  CA  TYR A 179      20.131  65.045  -1.292  1.00  0.83
ATOM   1154  C   TYR A 179      20.500  66.513  -1.094  1.00  0.83
ATOM   1155  O   TYR A 179      21.535  66.818  -0.506  1.00  0.83
ATOM   1156  CB  TYR A 179      19.451  64.486  -0.042  1.00  0.83
ATOM   1157  CG  TYR A 179      20.298  64.635   1.226  1.00  0.83
ATOM   1158  CD1 TYR A 179      20.182  65.781   2.005  1.00  0.83
ATOM   1159  CD2 TYR A 179      21.121  63.597   1.640  1.00  0.83
ATOM   1160  CE1 TYR A 179      20.889  65.887   3.196  1.00  0.83
ATOM   1161  CE2 TYR A 179      21.825  63.701   2.834  1.00  0.83
ATOM   1162  CZ  TYR A 179      21.716  64.850   3.609  1.00  0.83
ATOM   1163  OH  TYR A 179      22.429  64.970   4.758  1.00  0.83
ATOM   1164  N   ARG A 180      19.669  67.410  -1.596  1.00  0.76
ATOM   1165  CA  ARG A 180      19.991  68.842  -1.517  1.00  0.76
ATOM   1166  C   ARG A 180      20.256  69.243  -0.064  1.00  0.76
ATOM   1167  O   ARG A 180      19.577  68.800   0.862  1.00  0.76
ATOM   1168  CB  ARG A 180      18.871  69.684  -2.119  1.00  0.76
ATOM   1169  CG  ARG A 180      19.000  69.737  -3.641  1.00  0.76
ATOM   1170  CD  ARG A 180      17.822  70.472  -4.270  1.00  0.76
ATOM   1171  NE  ARG A 180      16.634  69.612  -4.205  1.00  0.76
ATOM   1172  CZ  ARG A 180      15.392  70.010  -4.474  1.00  0.76
ATOM   1173  NH1 ARG A 180      15.149  71.284  -4.801  1.00  0.76
ATOM   1174  NH2 ARG A 180      14.410  69.113  -4.462  1.00  0.76
ATOM   1175  N   VAL A 181      21.318  70.011   0.086  1.00  0.78
ATOM   1176  CA  VAL A 181      21.776  70.501   1.397  1.00  0.78
ATOM   1177  C   VAL A 181      21.725  72.020   1.388  1.00  0.78
ATOM   1178  O   VAL A 181      21.581  72.646   0.331  1.00  0.78
ATOM   1179  CB  VAL A 181      23.211  70.032   1.663  1.00  0.78
ATOM   1180  CG1 VAL A 181      23.269  68.507   1.767  1.00  0.78
ATOM   1181  CG2 VAL A 181      24.160  70.534   0.565  1.00  0.78
ATOM   1182  N   ALA A 182      21.832  72.584   2.577  1.00  0.73
ATOM   1183  CA  ALA A 182      21.824  74.022   2.699  1.00  0.73
ATOM   1184  C   ALA A 182      20.473  74.555   2.186  1.00  0.73
ATOM   1185  O   ALA A 182      19.496  73.827   2.066  1.00  0.73
ATOM   1186  CB  ALA A 182      22.984  74.597   1.918  1.00  0.73
ATOM   1187  N   SER A 183      20.455  75.817   1.793  1.00  0.75
ATOM   1188  CA  SER A 183      19.215  76.532   1.409  1.00  0.75
ATOM   1189  C   SER A 183      18.604  75.821   0.259  1.00  0.75
ATOM   1190  O   SER A 183      17.393  75.833   0.104  1.00  0.75
ATOM   1191  CB  SER A 183      19.556  77.951   1.019  1.00  0.75
ATOM   1192  OG  SER A 183      18.368  78.543   0.575  1.00  0.75
ATOM   1193  N   LEU A 184      19.472  75.172  -0.503  1.00  0.73
ATOM   1194  CA  LEU A 184      19.040  74.432  -1.683  1.00  0.73
ATOM   1195  C   LEU A 184      18.027  73.337  -1.332  1.00  0.73
ATOM   1196  O   LEU A 184      17.182  72.984  -2.147  1.00  0.73
ATOM   1197  CB  LEU A 184      20.260  73.810  -2.363  1.00  0.73
ATOM   1198  CG  LEU A 184      19.880  73.092  -3.655  1.00  0.73
ATOM   1199  CD1 LEU A 184      19.209  74.074  -4.611  1.00  0.73
ATOM   1200  CD2 LEU A 184      21.095  72.352  -4.216  1.00  0.73
ATOM   1201  N   GLY A 185      18.121  72.838  -0.100  1.00  0.81
ATOM   1202  CA  GLY A 185      17.299  71.700   0.334  1.00  0.81
ATOM   1203  C   GLY A 185      16.216  72.028   1.360  1.00  0.81
ATOM   1204  O   GLY A 185      15.229  71.307   1.449  1.00  0.81
ATOM   1205  N   PHE A 186      16.399  73.073   2.160  1.00  0.72
ATOM   1206  CA  PHE A 186      15.465  73.315   3.279  1.00  0.72
ATOM   1207  C   PHE A 186      14.924  74.743   3.349  1.00  0.72
ATOM   1208  O   PHE A 186      14.349  75.132   4.363  1.00  0.72
ATOM   1209  CB  PHE A 186      16.155  72.972   4.601  1.00  0.72
ATOM   1210  CG  PHE A 186      16.699  71.545   4.584  1.00  0.72
ATOM   1211  CD1 PHE A 186      17.973  71.313   4.079  1.00  0.72
ATOM   1212  CD2 PHE A 186      15.933  70.494   5.067  1.00  0.72
ATOM   1213  CE1 PHE A 186      18.485  70.023   4.061  1.00  0.72
ATOM   1214  CE2 PHE A 186      16.449  69.204   5.052  1.00  0.72
ATOM   1215  CZ  PHE A 186      17.721  68.967   4.546  1.00  0.72
ATOM   1216  N   LEU A 187      15.104  75.507   2.277  1.00  0.69
ATOM   1217  CA  LEU A 187      14.578  76.879   2.241  1.00  0.69
ATOM   1218  C   LEU A 187      13.048  76.806   2.194  1.00  0.69
ATOM   1219  O   LEU A 187      12.492  75.932   1.526  1.00  0.69
ATOM   1220  CB  LEU A 187      15.172  77.607   1.034  1.00  0.69
ATOM   1221  CG  LEU A 187      14.821  79.088   1.012  1.00  0.69
ATOM   1222  CD1 LEU A 187      15.669  79.856   0.029  1.00  0.69
ATOM   1223  CD2 LEU A 187      13.484  79.366   0.522  1.00  0.69
ATOM   1224  N   PHE A 188      12.403  77.732   2.901  1.00  0.59
ATOM   1225  CA  PHE A 188      10.933  77.774   3.018  1.00  0.59
ATOM   1226  C   PHE A 188      10.447  79.176   3.327  1.00  0.59
ATOM   1227  O   PHE A 188      11.216  79.926   3.905  1.00  0.59
ATOM   1228  CB  PHE A 188      10.455  76.783   4.056  1.00  0.59
ATOM   1229  CG  PHE A 188       8.932  76.766   4.163  1.00  0.59
ATOM   1230  CD1 PHE A 188       8.181  75.995   3.351  1.00  0.59
ATOM   1231  CD2 PHE A 188       8.267  77.508   5.108  1.00  0.59
ATOM   1232  CE1 PHE A 188       6.808  75.890   3.381  1.00  0.59
ATOM   1233  CE2 PHE A 188       6.883  77.437   5.204  1.00  0.59
ATOM   1234  CZ  PHE A 188       6.154  76.631   4.338  1.00  0.59
ATOM   1235  N   PHE A 189       9.198  79.454   2.974  1.00  0.55
ATOM   1236  CA  PHE A 189       8.569  80.766   3.177  1.00  0.55
ATOM   1237  C   PHE A 189       7.108  80.611   3.568  1.00  0.55
ATOM   1238  O   PHE A 189       6.519  79.547   3.422  1.00  0.55
ATOM   1239  CB  PHE A 189       8.678  81.621   1.910  1.00  0.55
ATOM   1240  CG  PHE A 189      10.144  81.885   1.538  1.00  0.55
ATOM   1241  CD1 PHE A 189      11.098  82.017   2.532  1.00  0.55
ATOM   1242  CD2 PHE A 189      10.519  82.050   0.211  1.00  0.55
ATOM   1243  CE1 PHE A 189      12.419  82.270   2.219  1.00  0.55
ATOM   1244  CE2 PHE A 189      11.837  82.333  -0.110  1.00  0.55
ATOM   1245  CZ  PHE A 189      12.786  82.450   0.897  1.00  0.55
ATOM   1246  N   ASP A 190       6.560  81.687   4.114  1.00  0.58
ATOM   1247  CA  ASP A 190       5.142  81.723   4.522  1.00  0.58
ATOM   1248  C   ASP A 190       4.222  81.519   3.306  1.00  0.58
ATOM   1249  O   ASP A 190       3.184  80.883   3.413  1.00  0.58
ATOM   1250  CB  ASP A 190       4.841  83.063   5.203  1.00  0.58
ATOM   1251  CG  ASP A 190       5.030  84.251   4.251  1.00  0.58
ATOM   1252  OD1 ASP A 190       5.778  84.098   3.256  1.00  0.58
ATOM   1253  OD2 ASP A 190       4.481  85.321   4.559  1.00  0.58
ATOM   1254  N   THR A 191       4.617  82.087   2.173  1.00  0.49
ATOM   1255  CA  THR A 191       3.864  81.968   0.921  1.00  0.49
ATOM   1256  C   THR A 191       4.814  81.693  -0.235  1.00  0.49
ATOM   1257  O   THR A 191       5.996  81.476   0.015  1.00  0.49
ATOM   1258  CB  THR A 191       3.063  83.248   0.672  1.00  0.49
ATOM   1259  OG1 THR A 191       2.253  83.077  -0.499  1.00  0.49
ATOM   1260  CG2 THR A 191       3.984  84.462   0.531  1.00  0.49
ATOM   1261  N   GLU A 192       4.261  81.690  -1.452  1.00  0.44
ATOM   1262  CA  GLU A 192       5.009  81.542  -2.709  1.00  0.44
ATOM   1263  C   GLU A 192       5.842  80.257  -2.712  1.00  0.44
ATOM   1264  O   GLU A 192       6.976  80.229  -3.193  1.00  0.44
ATOM   1265  CB  GLU A 192       5.892  82.766  -2.961  1.00  0.44
ATOM   1266  CG  GLU A 192       6.891  82.923  -1.867  1.00  0.44
ATOM   1267  CD  GLU A 192       7.694  84.007  -1.963  1.00  0.44
ATOM   1268  OE1 GLU A 192       7.217  85.171  -2.166  1.00  0.44
ATOM   1269  OE2 GLU A 192       8.760  83.373  -1.891  1.00  0.44
ATOM   1270  N   ASP A 193       5.245  79.209  -2.142  1.00  0.52
ATOM   1271  CA  ASP A 193       5.864  77.868  -2.052  1.00  0.52
ATOM   1272  C   ASP A 193       7.218  77.954  -1.453  1.00  0.52
ATOM   1273  O   ASP A 193       7.168  78.862  -0.678  1.00  0.52
ATOM   1274  CB  ASP A 193       5.934  77.167  -3.392  1.00  0.52
ATOM   1275  CG  ASP A 193       6.428  75.725  -3.203  1.00  0.52
ATOM   1276  OD1 ASP A 193       5.679  74.949  -2.583  1.00  0.52
ATOM   1277  OD2 ASP A 193       7.573  75.450  -3.636  1.00  0.52
ATOM   1278  N   VAL A 194       8.198  77.148  -1.846  1.00  0.60
ATOM   1279  CA  VAL A 194       9.389  76.875  -1.076  1.00  0.60
ATOM   1280  C   VAL A 194       8.851  76.208   0.188  1.00  0.60
ATOM   1281  O   VAL A 194       8.573  76.927   1.133  1.00  0.60
ATOM   1282  CB  VAL A 194      10.091  78.187  -0.822  1.00  0.60
ATOM   1283  CG1 VAL A 194       9.526  79.253   0.033  1.00  0.60
ATOM   1284  CG2 VAL A 194      11.110  77.817   0.063  1.00  0.60
ATOM   1285  N   PRO A 195       8.503  74.938   0.041  1.00  0.68
ATOM   1286  CA  PRO A 195       7.835  74.090   1.047  1.00  0.68
ATOM   1287  C   PRO A 195       8.778  73.577   2.165  1.00  0.68
ATOM   1288  O   PRO A 195       8.352  73.472   3.324  1.00  0.68
ATOM   1289  CB  PRO A 195       7.397  72.870   0.295  1.00  0.68
ATOM   1290  CG  PRO A 195       8.530  72.702  -0.717  1.00  0.68
ATOM   1291  CD  PRO A 195       8.846  74.128  -1.142  1.00  0.68
ATOM   1292  N   GLY A 196      10.073  73.832   1.903  1.00  0.73
ATOM   1293  CA  GLY A 196      11.127  73.454   2.847  1.00  0.73
ATOM   1294  C   GLY A 196      11.238  71.937   2.890  1.00  0.73
ATOM   1295  O   GLY A 196      10.456  71.223   2.258  1.00  0.73
ATOM   1296  N   ASN A 197      12.283  71.475   3.574  1.00  0.77
ATOM   1297  CA  ASN A 197      12.565  70.035   3.731  1.00  0.77
ATOM   1298  C   ASN A 197      12.738  69.299   2.403  1.00  0.77
ATOM   1299  O   ASN A 197      12.911  68.085   2.402  1.00  0.77
ATOM   1300  CB  ASN A 197      11.426  69.358   4.503  1.00  0.77
ATOM   1301  CG  ASN A 197      11.437  69.740   5.972  1.00  0.77
ATOM   1302  OD1 ASN A 197      12.478  69.835   6.605  1.00  0.77
ATOM   1303  ND2 ASN A 197      10.258  69.914   6.504  1.00  0.77
ATOM   1304  N   ALA A 198      12.777  70.029   1.292  1.00  0.80
ATOM   1305  CA  ALA A 198      12.863  69.410  -0.039  1.00  0.80
ATOM   1306  C   ALA A 198      14.060  68.456  -0.128  1.00  0.80
ATOM   1307  O   ALA A 198      14.050  67.495  -0.892  1.00  0.80
ATOM   1308  CB  ALA A 198      12.995  70.488  -1.114  1.00  0.80
ATOM   1309  N   GLY A 199      15.076  68.724   0.699  1.00  0.85
ATOM   1310  CA  GLY A 199      16.291  67.902   0.755  1.00  0.85
ATOM   1311  C   GLY A 199      15.939  66.497   1.246  1.00  0.85
ATOM   1312  O   GLY A 199      16.583  65.516   0.886  1.00  0.85
ATOM   1313  N   LEU A 200      14.926  66.440   2.097  1.00  0.78
ATOM   1314  CA  LEU A 200      14.415  65.180   2.652  1.00  0.78
ATOM   1315  C   LEU A 200      13.607  64.432   1.604  1.00  0.78
ATOM   1316  O   LEU A 200      13.745  63.223   1.440  1.00  0.78
ATOM   1317  CB  LEU A 200      13.531  65.470   3.866  1.00  0.78
ATOM   1318  CG  LEU A 200      14.299  66.255   4.924  1.00  0.78
ATOM   1319  CD1 LEU A 200      13.372  66.569   6.074  1.00  0.78
ATOM   1320  CD2 LEU A 200      15.562  65.504   5.359  1.00  0.78
ATOM   1321  N   TYR A 201      12.792  65.191   0.874  1.00  0.78
ATOM   1322  CA  TYR A 201      11.985  64.630  -0.218  1.00  0.78
ATOM   1323  C   TYR A 201      12.904  63.985  -1.260  1.00  0.78
ATOM   1324  O   TYR A 201      12.522  63.016  -1.909  1.00  0.78
ATOM   1325  CB  TYR A 201      11.134  65.725  -0.862  1.00  0.78
ATOM   1326  CG  TYR A 201      10.169  65.131  -1.893  1.00  0.78
ATOM   1327  CD1 TYR A 201       9.009  64.525  -1.582  1.00  0.78
ATOM   1328  CD2 TYR A 201      10.386  65.184  -3.175  1.00  0.78
ATOM   1329  CE1 TYR A 201       8.181  64.034  -2.582  1.00  0.78
ATOM   1330  CE2 TYR A 201       9.688  64.760  -4.270  1.00  0.78
ATOM   1331  CZ  TYR A 201       8.518  64.153  -3.924  1.00  0.78
ATOM   1332  OH  TYR A 201       7.689  63.697  -4.889  1.00  0.78
ATOM   1333  N   ASP A 202      14.126  64.507  -1.370  1.00  0.81
ATOM   1334  CA  ASP A 202      15.134  63.915  -2.256  1.00  0.81
ATOM   1335  C   ASP A 202      15.446  62.503  -1.780  1.00  0.81
ATOM   1336  O   ASP A 202      15.423  61.515  -2.486  1.00  0.81
ATOM   1337  CB  ASP A 202      16.431  64.718  -2.256  1.00  0.81
ATOM   1338  CG  ASP A 202      16.274  66.107  -2.859  1.00  0.81
ATOM   1339  OD1 ASP A 202      15.255  66.335  -3.536  1.00  0.81
ATOM   1340  OD2 ASP A 202      17.222  66.903  -2.686  1.00  0.81
ATOM   1341  N   GLN A 203      15.739  62.396  -0.510  1.00  0.80
ATOM   1342  CA  GLN A 203      16.055  61.104   0.091  1.00  0.80
ATOM   1343  C   GLN A 203      14.856  60.164  -0.021  1.00  0.80
ATOM   1344  O   GLN A 203      15.012  59.009  -0.409  1.00  0.80
ATOM   1345  CB  GLN A 203      16.340  61.425   1.489  1.00  0.80
ATOM   1346  CG  GLN A 203      17.450  62.390   1.804  1.00  0.80
ATOM   1347  CD  GLN A 203      17.524  62.830   3.263  1.00  0.80
ATOM   1348  OE1 GLN A 203      16.590  62.778   4.035  1.00  0.80
ATOM   1349  NE2 GLN A 203      18.691  63.325   3.639  1.00  0.80
ATOM   1350  N   MET A 204      13.668  60.724   0.182  1.00  0.77
ATOM   1351  CA  MET A 204      12.416  59.973   0.036  1.00  0.77
ATOM   1352  C   MET A 204      12.330  59.410  -1.385  1.00  0.77
ATOM   1353  O   MET A 204      12.133  58.213  -1.573  1.00  0.77
ATOM   1354  CB  MET A 204      11.234  60.909   0.290  1.00  0.77
ATOM   1355  CG  MET A 204       9.899  60.186   0.193  1.00  0.77
ATOM   1356  SD  MET A 204       9.770  58.875   1.398  1.00  0.77
ATOM   1357  CE  MET A 204       8.125  58.301   0.972  1.00  0.77
ATOM   1358  N   MET A 205      12.582  60.281  -2.354  1.00  0.76
ATOM   1359  CA  MET A 205      12.544  59.907  -3.769  1.00  0.76
ATOM   1360  C   MET A 205      13.641  58.895  -4.111  1.00  0.76
ATOM   1361  O   MET A 205      13.458  57.974  -4.893  1.00  0.76
ATOM   1362  CB  MET A 205      12.616  61.110  -4.683  1.00  0.76
ATOM   1363  CG  MET A 205      13.808  61.882  -4.433  1.00  0.76
ATOM   1364  SD  MET A 205      14.247  63.292  -5.439  1.00  0.76
ATOM   1365  CE  MET A 205      14.210  62.450  -6.895  1.00  0.76
ATOM   1366  N   ALA A 206      14.804  59.073  -3.511  1.00  0.83
ATOM   1367  CA  ALA A 206      15.943  58.187  -3.749  1.00  0.83
ATOM   1368  C   ALA A 206      15.627  56.801  -3.194  1.00  0.83
ATOM   1369  O   ALA A 206      15.692  55.800  -3.902  1.00  0.83
ATOM   1370  CB  ALA A 206      17.123  58.783  -3.014  1.00  0.83
ATOM   1371  N   LEU A 207      15.216  56.784  -1.930  1.00  0.80
ATOM   1372  CA  LEU A 207      14.857  55.545  -1.235  1.00  0.80
ATOM   1373  C   LEU A 207      13.733  54.832  -1.997  1.00  0.80
ATOM   1374  O   LEU A 207      13.794  53.621  -2.197  1.00  0.80
ATOM   1375  CB  LEU A 207      14.453  55.886   0.200  1.00  0.80
ATOM   1376  CG  LEU A 207      14.140  54.637   1.015  1.00  0.80
ATOM   1377  CD1 LEU A 207      14.358  54.973   2.456  1.00  0.80
ATOM   1378  CD2 LEU A 207      12.715  54.154   0.769  1.00  0.80
ATOM   1379  N   GLN A 208      12.777  55.609  -2.495  1.00  0.76
ATOM   1380  CA  GLN A 208      11.664  55.038  -3.264  1.00  0.76
ATOM   1381  C   GLN A 208      12.179  54.493  -4.596  1.00  0.76
ATOM   1382  O   GLN A 208      11.826  53.391  -4.983  1.00  0.76
ATOM   1383  CB  GLN A 208      10.561  56.068  -3.500  1.00  0.76
ATOM   1384  CG  GLN A 208      10.986  57.215  -4.385  1.00  0.76
ATOM   1385  CD  GLN A 208       9.905  58.238  -4.622  1.00  0.76
ATOM   1386  OE1 GLN A 208       9.332  58.772  -3.684  1.00  0.76
ATOM   1387  NE2 GLN A 208       9.628  58.475  -5.894  1.00  0.76
ATOM   1388  N   TRP A 209      13.115  55.223  -5.200  1.00  0.77
ATOM   1389  CA  TRP A 209      13.722  54.816  -6.473  1.00  0.77
ATOM   1390  C   TRP A 209      14.416  53.467  -6.279  1.00  0.77
ATOM   1391  O   TRP A 209      14.399  52.612  -7.159  1.00  0.77
ATOM   1392  CB  TRP A 209      14.761  55.845  -6.925  1.00  0.77
ATOM   1393  CG  TRP A 209      15.319  55.489  -8.306  1.00  0.77
ATOM   1394  CD1 TRP A 209      14.867  55.948  -9.468  1.00  0.77
ATOM   1395  CD2 TRP A 209      16.381  54.636  -8.581  1.00  0.77
ATOM   1396  NE1 TRP A 209      15.586  55.430 -10.463  1.00  0.77
ATOM   1397  CE2 TRP A 209      16.521  54.627  -9.959  1.00  0.77
ATOM   1398  CE3 TRP A 209      17.206  53.850  -7.792  1.00  0.77
ATOM   1399  CZ2 TRP A 209      17.492  53.831 -10.553  1.00  0.77
ATOM   1400  CZ3 TRP A 209      18.175  53.047  -8.381  1.00  0.77
ATOM   1401  CH2 TRP A 209      18.316  53.036  -9.763  1.00  0.77
ATOM   1402  N   VAL A 210      15.008  53.296  -5.102  1.00  0.82
ATOM   1403  CA  VAL A 210      15.724  52.064  -4.759  1.00  0.82
ATOM   1404  C   VAL A 210      14.721  50.928  -4.637  1.00  0.82
ATOM   1405  O   VAL A 210      14.833  49.949  -5.351  1.00  0.82
ATOM   1406  CB  VAL A 210      16.480  52.244  -3.444  1.00  0.82
ATOM   1407  CG1 VAL A 210      17.184  50.985  -3.018  1.00  0.82
ATOM   1408  CG2 VAL A 210      17.557  53.301  -3.577  1.00  0.82
ATOM   1409  N   LYS A 211      13.748  51.095  -3.752  1.00  0.76
ATOM   1410  CA  LYS A 211      12.712  50.077  -3.544  1.00  0.76
ATOM   1411  C   LYS A 211      12.148  49.658  -4.906  1.00  0.76
ATOM   1412  O   LYS A 211      12.033  48.474  -5.212  1.00  0.76
ATOM   1413  CB  LYS A 211      11.592  50.635  -2.677  1.00  0.76
ATOM   1414  CG  LYS A 211      11.163  49.596  -1.643  1.00  0.76
ATOM   1415  CD  LYS A 211       9.843  49.977  -0.973  1.00  0.76
ATOM   1416  CE  LYS A 211       9.469  48.932   0.078  1.00  0.76
ATOM   1417  NZ  LYS A 211       8.062  49.063   0.479  1.00  0.76
ATOM   1418  N   ASN A 212      11.936  50.659  -5.749  1.00  0.79
ATOM   1419  CA  ASN A 212      11.439  50.442  -7.102  1.00  0.79
ATOM   1420  C   ASN A 212      12.406  49.608  -7.955  1.00  0.79
ATOM   1421  O   ASN A 212      11.998  48.819  -8.780  1.00  0.79
ATOM   1422  CB  ASN A 212      11.274  51.850  -7.616  1.00  0.79
ATOM   1423  CG  ASN A 212      10.072  52.609  -7.142  1.00  0.79
ATOM   1424  OD1 ASN A 212      10.268  53.719  -6.699  1.00  0.79
ATOM   1425  ND2 ASN A 212       8.886  52.032  -7.182  1.00  0.79
ATOM   1426  N   ASN A 213      13.696  49.737  -7.714  1.00  0.80
ATOM   1427  CA  ASN A 213      14.710  49.031  -8.513  1.00  0.80
ATOM   1428  C   ASN A 213      15.541  48.040  -7.703  1.00  0.80
ATOM   1429  O   ASN A 213      16.573  47.565  -8.176  1.00  0.80
ATOM   1430  CB  ASN A 213      15.668  50.036  -9.158  1.00  0.80
ATOM   1431  CG  ASN A 213      14.974  50.904 -10.200  1.00  0.80
ATOM   1432  OD1 ASN A 213      14.468  50.420 -11.202  1.00  0.80
ATOM   1433  ND2 ASN A 213      15.009  52.199  -9.962  1.00  0.80
ATOM   1434  N   ILE A 214      15.051  47.650  -6.535  1.00  0.75
ATOM   1435  CA  ILE A 214      15.774  46.691  -5.694  1.00  0.75
ATOM   1436  C   ILE A 214      16.006  45.411  -6.491  1.00  0.75
ATOM   1437  O   ILE A 214      17.137  45.069  -6.823  1.00  0.75
ATOM   1438  CB  ILE A 214      14.967  46.389  -4.440  1.00  0.75
ATOM   1439  CG1 ILE A 214      14.674  47.632  -3.634  1.00  0.75
ATOM   1440  CG2 ILE A 214      15.735  45.451  -3.556  1.00  0.75
ATOM   1441  CD1 ILE A 214      15.954  48.287  -3.203  1.00  0.75
ATOM   1442  N   GLU A 215      14.914  44.765  -6.853  1.00  0.76
ATOM   1443  CA  GLU A 215      14.928  43.488  -7.580  1.00  0.76
ATOM   1444  C   GLU A 215      15.906  43.495  -8.761  1.00  0.76
ATOM   1445  O   GLU A 215      16.581  42.503  -9.006  1.00  0.76
ATOM   1446  CB  GLU A 215      13.531  43.130  -8.105  1.00  0.76
ATOM   1447  CG  GLU A 215      12.998  44.105  -9.170  1.00  0.76
ATOM   1448  CD  GLU A 215      12.620  45.478  -8.602  1.00  0.76
ATOM   1449  OE1 GLU A 215      12.623  45.630  -7.359  1.00  0.76
ATOM   1450  OE2 GLU A 215      12.296  46.348  -9.424  1.00  0.76
ATOM   1451  N   ALA A 216      15.972  44.630  -9.458  1.00  0.80
ATOM   1452  CA  ALA A 216      16.781  44.762 -10.681  1.00  0.80
ATOM   1453  C   ALA A 216      18.291  44.812 -10.422  1.00  0.80
ATOM   1454  O   ALA A 216      19.078  44.797 -11.360  1.00  0.80
ATOM   1455  CB  ALA A 216      16.338  45.999 -11.462  1.00  0.80
ATOM   1456  N   PHE A 217      18.680  44.919  -9.158  1.00  0.76
ATOM   1457  CA  PHE A 217      20.101  44.920  -8.777  1.00  0.76
ATOM   1458  C   PHE A 217      20.441  43.680  -7.952  1.00  0.76
ATOM   1459  O   PHE A 217      21.593  43.456  -7.584  1.00  0.76
ATOM   1460  CB  PHE A 217      20.472  46.193  -8.009  1.00  0.76
ATOM   1461  CG  PHE A 217      20.667  47.391  -8.943  1.00  0.76
ATOM   1462  CD1 PHE A 217      21.887  47.566  -9.586  1.00  0.76
ATOM   1463  CD2 PHE A 217      19.667  48.346  -9.081  1.00  0.76
ATOM   1464  CE1 PHE A 217      22.108  48.691 -10.366  1.00  0.76
ATOM   1465  CE2 PHE A 217      19.884  49.473  -9.856  1.00  0.76
ATOM   1466  CZ  PHE A 217      21.100  49.629 -10.483  1.00  0.76
ATOM   1467  N   GLY A 218      19.394  42.925  -7.621  1.00  0.74
ATOM   1468  CA  GLY A 218      19.544  41.645  -6.913  1.00  0.74
ATOM   1469  C   GLY A 218      19.033  41.761  -5.487  1.00  0.74
ATOM   1470  O   GLY A 218      19.055  40.804  -4.774  1.00  0.74
ATOM   1471  N   GLY A 219      18.641  42.962  -5.089  1.00  0.72
ATOM   1472  CA  GLY A 219      18.194  43.244  -3.731  1.00  0.72
ATOM   1473  C   GLY A 219      16.735  42.807  -3.569  1.00  0.72
ATOM   1474  O   GLY A 219      15.967  42.739  -4.510  1.00  0.72
ATOM   1475  N   ASP A 220      16.255  42.780  -2.369  1.00  0.65
ATOM   1476  CA  ASP A 220      14.909  42.399  -1.954  1.00  0.65
ATOM   1477  C   ASP A 220      14.308  43.660  -1.377  1.00  0.65
ATOM   1478  O   ASP A 220      14.658  44.213  -0.350  1.00  0.65
ATOM   1479  CB  ASP A 220      14.680  41.211  -1.070  1.00  0.65
ATOM   1480  CG  ASP A 220      13.426  40.788  -0.568  1.00  0.65
ATOM   1481  OD1 ASP A 220      12.553  41.635  -0.756  1.00  0.65
ATOM   1482  OD2 ASP A 220      13.344  39.616  -0.192  1.00  0.65
ATOM   1483  N   PRO A 221      13.404  44.201  -2.170  1.00  0.67
ATOM   1484  CA  PRO A 221      12.753  45.498  -1.930  1.00  0.67
ATOM   1485  C   PRO A 221      12.234  45.678  -0.505  1.00  0.67
ATOM   1486  O   PRO A 221      12.104  46.802  -0.035  1.00  0.67
ATOM   1487  CB  PRO A 221      11.611  45.515  -2.943  1.00  0.67
ATOM   1488  CG  PRO A 221      12.172  44.712  -4.115  1.00  0.67
ATOM   1489  CD  PRO A 221      12.953  43.598  -3.439  1.00  0.67
ATOM   1490  N   ASP A 222      11.967  44.570   0.179  1.00  0.60
ATOM   1491  CA  ASP A 222      11.400  44.645   1.536  1.00  0.60
ATOM   1492  C   ASP A 222      12.454  44.387   2.619  1.00  0.60
ATOM   1493  O   ASP A 222      12.159  44.456   3.805  1.00  0.60
ATOM   1494  CB  ASP A 222      10.240  43.656   1.675  1.00  0.60
ATOM   1495  CG  ASP A 222      10.693  42.199   1.525  1.00  0.60
ATOM   1496  OD1 ASP A 222      11.873  41.921   1.834  1.00  0.60
ATOM   1497  OD2 ASP A 222       9.851  41.388   1.094  1.00  0.60
ATOM   1498  N   LYS A 223      13.667  44.097   2.185  1.00  0.64
ATOM   1499  CA  LYS A 223      14.774  43.865   3.114  1.00  0.64
ATOM   1500  C   LYS A 223      15.681  45.094   3.166  1.00  0.64
ATOM   1501  O   LYS A 223      16.848  45.071   3.425  1.00  0.64
ATOM   1502  CB  LYS A 223      15.458  42.574   2.705  1.00  0.64
ATOM   1503  CG  LYS A 223      15.809  42.592   1.255  1.00  0.64
ATOM   1504  CD  LYS A 223      16.771  41.500   0.832  1.00  0.64
ATOM   1505  CE  LYS A 223      17.533  41.737  -0.590  1.00  0.64
ATOM   1506  NZ  LYS A 223      18.575  42.698  -0.970  1.00  0.64
ATOM   1507  N   ILE A 224      15.096  46.259   3.031  1.00  0.66
ATOM   1508  CA  ILE A 224      15.834  47.525   3.085  1.00  0.66
ATOM   1509  C   ILE A 224      15.958  48.055   4.498  1.00  0.66
ATOM   1510  O   ILE A 224      14.984  48.058   5.243  1.00  0.66
ATOM   1511  CB  ILE A 224      15.146  48.583   2.209  1.00  0.66
ATOM   1512  CG1 ILE A 224      15.927  49.906   2.201  1.00  0.66
ATOM   1513  CG2 ILE A 224      13.717  48.828   2.672  1.00  0.66
ATOM   1514  CD1 ILE A 224      17.379  49.947   1.782  1.00  0.66
ATOM   1515  N   THR A 225      17.133  48.575   4.789  1.00  0.75
ATOM   1516  CA  THR A 225      17.390  49.244   6.075  1.00  0.75
ATOM   1517  C   THR A 225      18.175  50.510   5.740  1.00  0.75
ATOM   1518  O   THR A 225      19.069  50.488   4.891  1.00  0.75
ATOM   1519  CB  THR A 225      18.222  48.374   7.019  1.00  0.75
ATOM   1520  OG1 THR A 225      19.615  48.630   6.856  1.00  0.75
ATOM   1521  CG2 THR A 225      18.102  46.943   6.575  1.00  0.75
ATOM   1522  N   ILE A 226      17.872  51.586   6.440  1.00  0.73
ATOM   1523  CA  ILE A 226      18.564  52.864   6.225  1.00  0.73
ATOM   1524  C   ILE A 226      19.600  53.054   7.322  1.00  0.73
ATOM   1525  O   ILE A 226      19.523  52.416   8.365  1.00  0.73
ATOM   1526  CB  ILE A 226      17.583  54.032   6.197  1.00  0.73
ATOM   1527  CG1 ILE A 226      16.808  54.053   7.426  1.00  0.73
ATOM   1528  CG2 ILE A 226      16.468  53.842   5.172  1.00  0.73
ATOM   1529  CD1 ILE A 226      16.024  55.303   7.541  1.00  0.73
ATOM   1530  N   PHE A 227      20.561  53.926   7.073  1.00  0.70
ATOM   1531  CA  PHE A 227      21.611  54.217   8.059  1.00  0.70
ATOM   1532  C   PHE A 227      22.457  55.409   7.614  1.00  0.70
ATOM   1533  O   PHE A 227      22.940  55.469   6.487  1.00  0.70
ATOM   1534  CB  PHE A 227      22.511  52.999   8.292  1.00  0.70
ATOM   1535  CG  PHE A 227      23.382  52.631   7.094  1.00  0.70
ATOM   1536  CD1 PHE A 227      22.872  52.592   5.804  1.00  0.70
ATOM   1537  CD2 PHE A 227      24.721  52.374   7.339  1.00  0.70
ATOM   1538  CE1 PHE A 227      23.691  52.171   4.787  1.00  0.70
ATOM   1539  CE2 PHE A 227      25.548  51.942   6.367  1.00  0.70
ATOM   1540  CZ  PHE A 227      24.976  51.747   5.211  1.00  0.70
ATOM   1541  N   GLY A 228      22.585  56.358   8.537  1.00  0.80
ATOM   1542  CA  GLY A 228      23.336  57.599   8.297  1.00  0.80
ATOM   1543  C   GLY A 228      24.129  57.989   9.537  1.00  0.80
ATOM   1544  O   GLY A 228      24.075  57.320  10.568  1.00  0.80
ATOM   1545  N   GLU A 229      24.853  59.094   9.413  1.00  0.77
ATOM   1546  CA  GLU A 229      25.684  59.626  10.503  1.00  0.77
ATOM   1547  C   GLU A 229      25.410  61.121  10.609  1.00  0.77
ATOM   1548  O   GLU A 229      25.301  61.805   9.595  1.00  0.77
ATOM   1549  CB  GLU A 229      27.147  59.357  10.149  1.00  0.77
ATOM   1550  CG  GLU A 229      28.102  59.580  11.326  1.00  0.77
ATOM   1551  CD  GLU A 229      28.249  61.053  11.699  1.00  0.77
ATOM   1552  OE1 GLU A 229      28.230  61.880  10.762  1.00  0.77
ATOM   1553  OE2 GLU A 229      28.410  61.306  12.911  1.00  0.77
ATOM   1554  N   SER A 230      25.299  61.619  11.835  1.00  0.77
ATOM   1555  CA  SER A 230      25.019  63.047  12.074  1.00  0.77
ATOM   1556  C   SER A 230      23.752  63.454  11.350  1.00  0.77
ATOM   1557  O   SER A 230      22.893  62.691  11.199  1.00  0.77
ATOM   1558  CB  SER A 230      26.151  63.908  11.525  1.00  0.77
ATOM   1559  OG  SER A 230      25.864  65.291  11.748  1.00  0.77
ATOM   1560  N   ALA A 231      23.731  64.443  10.510  1.00  0.77
ATOM   1561  CA  ALA A 231      22.551  64.853   9.751  1.00  0.77
ATOM   1562  C   ALA A 231      21.941  63.650   9.028  1.00  0.77
ATOM   1563  O   ALA A 231      20.746  63.419   9.114  1.00  0.77
ATOM   1564  CB  ALA A 231      22.978  65.882   8.718  1.00  0.77
ATOM   1565  N   GLY A 232      22.822  62.833   8.441  1.00  0.83
ATOM   1566  CA  GLY A 232      22.413  61.619   7.722  1.00  0.83
ATOM   1567  C   GLY A 232      21.683  60.656   8.655  1.00  0.83
ATOM   1568  O   GLY A 232      20.806  59.911   8.243  1.00  0.83
ATOM   1569  N   GLY A 233      22.090  60.674   9.921  1.00  0.79
ATOM   1570  CA  GLY A 233      21.461  59.845  10.957  1.00  0.79
ATOM   1571  C   GLY A 233      20.021  60.314  11.173  1.00  0.79
ATOM   1572  O   GLY A 233      19.072  59.554  11.045  1.00  0.79
ATOM   1573  N   CYS A 234      19.863  61.611  11.329  1.00  0.78
ATOM   1574  CA  CYS A 234      18.593  62.288  11.585  1.00  0.78
ATOM   1575  C   CYS A 234      17.744  62.090  10.344  1.00  0.78
ATOM   1576  O   CYS A 234      16.552  62.006  10.440  1.00  0.78
ATOM   1577  CB  CYS A 234      18.793  63.791  11.822  1.00  0.78
ATOM   1578  SG  CYS A 234      19.626  64.241  13.387  1.00  0.78
ATOM   1579  N   SER A 235      18.377  61.950   9.194  1.00  0.80
ATOM   1580  CA  SER A 235      17.677  61.764   7.917  1.00  0.80
ATOM   1581  C   SER A 235      17.061  60.373   7.856  1.00  0.80
ATOM   1582  O   SER A 235      15.911  60.208   7.467  1.00  0.80
ATOM   1583  CB  SER A 235      18.655  61.927   6.763  1.00  0.80
ATOM   1584  OG  SER A 235      19.261  63.219   6.824  1.00  0.80
ATOM   1585  N   VAL A 236      17.831  59.386   8.299  1.00  0.76
ATOM   1586  CA  VAL A 236      17.334  58.008   8.375  1.00  0.76
ATOM   1587  C   VAL A 236      16.116  58.013   9.304  1.00  0.76
ATOM   1588  O   VAL A 236      15.092  57.397   9.049  1.00  0.76
ATOM   1589  CB  VAL A 236      18.460  57.174   8.961  1.00  0.76
ATOM   1590  CG1 VAL A 236      18.185  55.834   9.431  1.00  0.76
ATOM   1591  CG2 VAL A 236      19.647  57.080   8.044  1.00  0.76
ATOM   1592  N   ALA A 237      16.229  58.850  10.325  1.00  0.78
ATOM   1593  CA  ALA A 237      15.152  59.082  11.293  1.00  0.78
ATOM   1594  C   ALA A 237      13.927  59.657  10.603  1.00  0.78
ATOM   1595  O   ALA A 237      12.851  59.073  10.647  1.00  0.78
ATOM   1596  CB  ALA A 237      15.571  60.157  12.295  1.00  0.78
ATOM   1597  N   LEU A 238      14.113  60.798   9.946  1.00  0.75
ATOM   1598  CA  LEU A 238      13.015  61.455   9.224  1.00  0.75
ATOM   1599  C   LEU A 238      12.380  60.502   8.220  1.00  0.75
ATOM   1600  O   LEU A 238      11.164  60.468   8.076  1.00  0.75
ATOM   1601  CB  LEU A 238      13.498  62.701   8.481  1.00  0.75
ATOM   1602  CG  LEU A 238      13.611  63.898   9.412  1.00  0.75
ATOM   1603  CD1 LEU A 238      14.633  63.748  10.502  1.00  0.75
ATOM   1604  CD2 LEU A 238      13.946  65.104   8.630  1.00  0.75
ATOM   1605  N   HIS A 239      13.214  59.693   7.599  1.00  0.76
ATOM   1606  CA  HIS A 239      12.734  58.794   6.589  1.00  0.76
ATOM   1607  C   HIS A 239      11.769  57.744   7.292  1.00  0.76
ATOM   1608  O   HIS A 239      10.955  57.098   6.615  1.00  0.76
ATOM   1609  CB  HIS A 239      14.092  58.441   5.903  1.00  0.76
ATOM   1610  CG  HIS A 239      14.709  59.091   4.889  1.00  0.76
ATOM   1611  ND1 HIS A 239      15.864  58.756   4.439  1.00  0.76
ATOM   1612  CD2 HIS A 239      14.273  60.253   4.579  1.00  0.76
ATOM   1613  CE1 HIS A 239      16.176  59.812   3.802  1.00  0.76
ATOM   1614  NE2 HIS A 239      15.216  60.701   3.863  1.00  0.76
ATOM   1615  N   LEU A 240      12.121  57.360   8.516  1.00  0.71
ATOM   1616  CA  LEU A 240      11.391  56.319   9.252  1.00  0.71
ATOM   1617  C   LEU A 240      10.082  56.819   9.859  1.00  0.71
ATOM   1618  O   LEU A 240       9.069  56.128   9.812  1.00  0.71
ATOM   1619  CB  LEU A 240      12.255  55.770  10.389  1.00  0.71
ATOM   1620  CG  LEU A 240      13.538  55.131   9.937  1.00  0.71
ATOM   1621  CD1 LEU A 240      14.292  54.599  11.098  1.00  0.71
ATOM   1622  CD2 LEU A 240      13.119  53.882   9.291  1.00  0.71
ATOM   1623  N   LEU A 241      10.118  58.034  10.400  1.00  0.72
ATOM   1624  CA  LEU A 241       9.001  58.538  11.212  1.00  0.72
ATOM   1625  C   LEU A 241       8.013  59.395  10.414  1.00  0.72
ATOM   1626  O   LEU A 241       6.847  59.522  10.800  1.00  0.72
ATOM   1627  CB  LEU A 241       9.567  59.277  12.429  1.00  0.72
ATOM   1628  CG  LEU A 241       8.481  59.785  13.381  1.00  0.72
ATOM   1629  CD1 LEU A 241       9.122  60.136  14.737  1.00  0.72
ATOM   1630  CD2 LEU A 241       7.840  61.076  12.892  1.00  0.72
ATOM   1631  N   SER A 242       8.479  59.988   9.322  1.00  0.73
ATOM   1632  CA  SER A 242       7.625  60.840   8.490  1.00  0.73
ATOM   1633  C   SER A 242       6.374  60.075   8.042  1.00  0.73
ATOM   1634  O   SER A 242       6.455  58.904   7.691  1.00  0.73
ATOM   1635  CB  SER A 242       8.387  61.327   7.261  1.00  0.73
ATOM   1636  OG  SER A 242       7.528  62.128   6.448  1.00  0.73
ATOM   1637  N   PRO A 243       5.237  60.762   8.076  1.00  0.66
ATOM   1638  CA  PRO A 243       3.939  60.232   7.613  1.00  0.66
ATOM   1639  C   PRO A 243       3.803  60.422   6.098  1.00  0.66
ATOM   1640  O   PRO A 243       2.718  60.304   5.537  1.00  0.66
ATOM   1641  CB  PRO A 243       2.922  61.089   8.347  1.00  0.66
ATOM   1642  CG  PRO A 243       3.670  62.383   8.292  1.00  0.66
ATOM   1643  CD  PRO A 243       5.100  62.105   8.650  1.00  0.66
ATOM   1644  N   LEU A 244       4.938  60.685   5.461  1.00  0.65
ATOM   1645  CA  LEU A 244       4.994  60.916   4.015  1.00  0.65
ATOM   1646  C   LEU A 244       5.721  59.742   3.354  1.00  0.65
ATOM   1647  O   LEU A 244       5.484  59.426   2.193  1.00  0.65
ATOM   1648  CB  LEU A 244       5.684  62.260   3.759  1.00  0.65
ATOM   1649  CG  LEU A 244       5.720  62.630   2.272  1.00  0.65
ATOM   1650  CD1 LEU A 244       5.904  64.138   2.118  1.00  0.65
ATOM   1651  CD2 LEU A 244       6.872  61.916   1.560  1.00  0.65
ATOM   1652  N   SER A 245       6.570  59.107   4.146  1.00  0.67
ATOM   1653  CA  SER A 245       7.305  57.909   3.768  1.00  0.67
ATOM   1654  C   SER A 245       6.981  56.709   4.591  1.00  0.67
ATOM   1655  O   SER A 245       7.311  55.581   4.237  1.00  0.67
ATOM   1656  CB  SER A 245       8.790  58.134   3.923  1.00  0.67
ATOM   1657  OG  SER A 245       9.214  58.534   5.146  1.00  0.67
ATOM   1658  N   ARG A 246       6.351  56.992   5.721  1.00  0.54
ATOM   1659  CA  ARG A 246       6.004  55.958   6.702  1.00  0.54
ATOM   1660  C   ARG A 246       5.548  54.714   5.960  1.00  0.54
ATOM   1661  O   ARG A 246       4.714  54.872   5.065  1.00  0.54
ATOM   1662  CB  ARG A 246       4.848  56.452   7.564  1.00  0.54
ATOM   1663  CG  ARG A 246       4.482  55.443   8.656  1.00  0.54
ATOM   1664  CD  ARG A 246       3.325  55.974   9.490  1.00  0.54
ATOM   1665  NE  ARG A 246       3.700  57.284  10.049  1.00  0.54
ATOM   1666  CZ  ARG A 246       2.842  58.145  10.582  1.00  0.54
ATOM   1667  NH1 ARG A 246       1.541  57.855  10.658  1.00  0.54
ATOM   1668  NH2 ARG A 246       3.289  59.330  10.962  1.00  0.54
ATOM   1669  N   ASN A 247       6.111  53.573   6.359  1.00  0.45
ATOM   1670  CA  ASN A 247       5.849  52.280   5.705  1.00  0.45
ATOM   1671  C   ASN A 247       7.130  51.812   5.027  1.00  0.45
ATOM   1672  O   ASN A 247       7.820  50.962   5.584  1.00  0.45
ATOM   1673  CB  ASN A 247       4.725  52.363   4.665  1.00  0.45
ATOM   1674  CG  ASN A 247       4.265  51.082   4.104  1.00  0.45
ATOM   1675  OD1 ASN A 247       4.856  50.582   3.166  1.00  0.45
ATOM   1676  ND2 ASN A 247       3.223  50.567   4.722  1.00  0.45
ATOM   1677  N   LEU A 248       7.410  52.362   3.844  1.00  0.54
ATOM   1678  CA  LEU A 248       8.618  52.024   3.071  1.00  0.54
ATOM   1679  C   LEU A 248       9.640  51.205   3.868  1.00  0.54
ATOM   1680  O   LEU A 248       9.736  49.994   3.694  1.00  0.54
ATOM   1681  CB  LEU A 248       9.310  53.275   2.517  1.00  0.54
ATOM   1682  CG  LEU A 248       8.626  53.809   1.261  1.00  0.54
ATOM   1683  CD1 LEU A 248       7.248  54.393   1.573  1.00  0.54
ATOM   1684  CD2 LEU A 248       9.506  54.844   0.570  1.00  0.54
ATOM   1685  N   PHE A 249      10.368  51.891   4.747  1.00  0.60
ATOM   1686  CA  PHE A 249      11.428  51.246   5.529  1.00  0.60
ATOM   1687  C   PHE A 249      11.207  51.449   7.028  1.00  0.60
ATOM   1688  O   PHE A 249      11.086  52.574   7.503  1.00  0.60
ATOM   1689  CB  PHE A 249      12.786  51.812   5.108  1.00  0.60
ATOM   1690  CG  PHE A 249      12.879  53.309   5.355  1.00  0.60
ATOM   1691  CD1 PHE A 249      12.465  54.227   4.432  1.00  0.60
ATOM   1692  CD2 PHE A 249      13.394  53.749   6.519  1.00  0.60
ATOM   1693  CE1 PHE A 249      12.599  55.574   4.649  1.00  0.60
ATOM   1694  CE2 PHE A 249      13.450  55.090   6.770  1.00  0.60
ATOM   1695  CZ  PHE A 249      13.118  55.865   5.817  1.00  0.60
ATOM   1696  N   SER A 250      11.236  50.339   7.749  1.00  0.63
ATOM   1697  CA  SER A 250      11.054  50.345   9.214  1.00  0.63
ATOM   1698  C   SER A 250      12.274  49.732   9.908  1.00  0.63
ATOM   1699  O   SER A 250      12.180  49.097  10.956  1.00  0.63
ATOM   1700  CB  SER A 250       9.799  49.548   9.580  1.00  0.63
ATOM   1701  OG  SER A 250       9.609  49.583  10.996  1.00  0.63
ATOM   1702  N   GLN A 251      13.437  49.930   9.294  1.00  0.71
ATOM   1703  CA  GLN A 251      14.702  49.414   9.834  1.00  0.71
ATOM   1704  C   GLN A 251      15.819  50.377   9.449  1.00  0.71
ATOM   1705  O   GLN A 251      16.092  50.589   8.271  1.00  0.71
ATOM   1706  CB  GLN A 251      14.989  48.024   9.264  1.00  0.71
ATOM   1707  CG  GLN A 251      16.268  47.449   9.876  1.00  0.71
ATOM   1708  CD  GLN A 251      16.557  46.048   9.370  1.00  0.71
ATOM   1709  OE1 GLN A 251      16.617  45.751   8.224  1.00  0.71
ATOM   1710  NE2 GLN A 251      16.573  45.082  10.228  1.00  0.71
ATOM   1711  N   ALA A 252      16.431  50.963  10.464  1.00  0.78
ATOM   1712  CA  ALA A 252      17.474  51.957  10.247  1.00  0.78
ATOM   1713  C   ALA A 252      18.488  51.992  11.371  1.00  0.78
ATOM   1714  O   ALA A 252      18.205  51.603  12.504  1.00  0.78
ATOM   1715  CB  ALA A 252      16.818  53.256  10.278  1.00  0.78
ATOM   1716  N   ILE A 253      19.678  52.444  11.011  1.00  0.73
ATOM   1717  CA  ILE A 253      20.777  52.637  11.953  1.00  0.73
ATOM   1718  C   ILE A 253      21.084  54.134  11.955  1.00  0.73
ATOM   1719  O   ILE A 253      21.254  54.750  10.903  1.00  0.73
ATOM   1720  CB  ILE A 253      22.008  51.857  11.498  1.00  0.73
ATOM   1721  CG1 ILE A 253      21.710  50.407  11.432  1.00  0.73
ATOM   1722  CG2 ILE A 253      23.206  52.095  12.422  1.00  0.73
ATOM   1723  CD1 ILE A 253      22.860  49.575  10.958  1.00  0.73
ATOM   1724  N   MET A 254      21.116  54.696  13.152  1.00  0.75
ATOM   1725  CA  MET A 254      21.328  56.139  13.333  1.00  0.75
ATOM   1726  C   MET A 254      22.651  56.312  14.074  1.00  0.75
ATOM   1727  O   MET A 254      22.865  55.730  15.137  1.00  0.75
ATOM   1728  CB  MET A 254      20.186  56.705  14.182  1.00  0.75
ATOM   1729  CG  MET A 254      18.820  56.355  13.587  1.00  0.75
ATOM   1730  SD  MET A 254      17.455  56.727  14.732  1.00  0.75
ATOM   1731  CE  MET A 254      16.756  58.029  13.877  1.00  0.75
ATOM   1732  N   GLN A 255      23.518  57.138  13.507  1.00  0.76
ATOM   1733  CA  GLN A 255      24.854  57.354  14.076  1.00  0.76
ATOM   1734  C   GLN A 255      24.993  58.800  14.516  1.00  0.76
ATOM   1735  O   GLN A 255      25.062  59.708  13.687  1.00  0.76
ATOM   1736  CB  GLN A 255      25.911  57.049  13.039  1.00  0.76
ATOM   1737  CG  GLN A 255      25.833  55.612  12.520  1.00  0.76
ATOM   1738  CD  GLN A 255      26.873  55.363  11.429  1.00  0.76
ATOM   1739  OE1 GLN A 255      27.193  54.230  11.102  1.00  0.76
ATOM   1740  NE2 GLN A 255      27.384  56.452  10.865  1.00  0.76
ATOM   1741  N   SER A 256      24.887  59.002  15.826  1.00  0.78
ATOM   1742  CA  SER A 256      25.058  60.342  16.416  1.00  0.78
ATOM   1743  C   SER A 256      24.177  61.330  15.649  1.00  0.78
ATOM   1744  O   SER A 256      24.682  62.235  14.982  1.00  0.78
ATOM   1745  CB  SER A 256      26.521  60.776  16.254  1.00  0.78
ATOM   1746  OG  SER A 256      27.382  59.753  16.735  1.00  0.78
ATOM   1747  N   SER A 257      22.865  61.100  15.694  1.00  0.76
ATOM   1748  CA  SER A 257      21.926  61.938  14.954  1.00  0.76
ATOM   1749  C   SER A 257      20.477  61.506  15.122  1.00  0.76
ATOM   1750  O   SER A 257      20.073  60.427  14.695  1.00  0.76
ATOM   1751  CB  SER A 257      22.265  61.772  13.544  1.00  0.76
ATOM   1752  OG  SER A 257      21.388  62.577  12.875  1.00  0.76
ATOM   1753  N   SER A 258      19.728  62.393  15.757  1.00  0.77
ATOM   1754  CA  SER A 258      18.291  62.174  15.978  1.00  0.77
ATOM   1755  C   SER A 258      17.550  63.498  15.910  1.00  0.77
ATOM   1756  O   SER A 258      17.931  64.435  16.566  1.00  0.77
ATOM   1757  CB  SER A 258      18.080  61.511  17.337  1.00  0.77
ATOM   1758  OG  SER A 258      16.694  61.259  17.514  1.00  0.77
ATOM   1759  N   ALA A 259      16.411  63.490  15.243  1.00  0.77
ATOM   1760  CA  ALA A 259      15.594  64.693  15.002  1.00  0.77
ATOM   1761  C   ALA A 259      15.327  65.511  16.272  1.00  0.77
ATOM   1762  O   ALA A 259      15.098  66.710  16.195  1.00  0.77
ATOM   1763  CB  ALA A 259      14.258  64.271  14.390  1.00  0.77
ATOM   1764  N   LEU A 260      15.324  64.841  17.425  1.00  0.75
ATOM   1765  CA  LEU A 260      15.033  65.522  18.693  1.00  0.75
ATOM   1766  C   LEU A 260      16.158  66.495  19.059  1.00  0.75
ATOM   1767  O   LEU A 260      15.915  67.543  19.653  1.00  0.75
ATOM   1768  CB  LEU A 260      14.771  64.486  19.789  1.00  0.75
ATOM   1769  CG  LEU A 260      14.304  65.144  21.093  1.00  0.75
ATOM   1770  CD1 LEU A 260      13.521  64.139  21.934  1.00  0.75
ATOM   1771  CD2 LEU A 260      15.502  65.648  21.908  1.00  0.75
ATOM   1772  N   VAL A 261      17.371  66.146  18.649  1.00  0.73
ATOM   1773  CA  VAL A 261      18.547  66.984  18.872  1.00  0.73
ATOM   1774  C   VAL A 261      18.268  68.433  18.422  1.00  0.73
ATOM   1775  O   VAL A 261      17.482  68.655  17.499  1.00  0.73
ATOM   1776  CB  VAL A 261      19.716  66.384  18.109  1.00  0.73
ATOM   1777  CG1 VAL A 261      19.550  66.470  16.609  1.00  0.73
ATOM   1778  CG2 VAL A 261      20.878  67.163  18.390  1.00  0.73
ATOM   1779  N   PRO A 262      18.968  69.371  19.064  1.00  0.69
ATOM   1780  CA  PRO A 262      18.812  70.812  18.834  1.00  0.69
ATOM   1781  C   PRO A 262      19.063  71.210  17.378  1.00  0.69
ATOM   1782  O   PRO A 262      18.421  72.116  16.859  1.00  0.69
ATOM   1783  CB  PRO A 262      19.873  71.442  19.733  1.00  0.69
ATOM   1784  CG  PRO A 262      20.020  70.448  20.876  1.00  0.69
ATOM   1785  CD  PRO A 262      19.858  69.142  20.223  1.00  0.69
ATOM   1786  N   TRP A 263      20.004  70.521  16.745  1.00  0.64
ATOM   1787  CA  TRP A 263      20.433  70.853  15.375  1.00  0.64
ATOM   1788  C   TRP A 263      19.666  70.075  14.311  1.00  0.64
ATOM   1789  O   TRP A 263      19.714  70.449  13.160  1.00  0.64
ATOM   1790  CB  TRP A 263      21.933  70.597  15.236  1.00  0.64
ATOM   1791  CG  TRP A 263      22.314  69.188  15.678  1.00  0.64
ATOM   1792  CD1 TRP A 263      22.718  68.837  16.886  1.00  0.64
ATOM   1793  CD2 TRP A 263      22.321  68.049  14.891  1.00  0.64
ATOM   1794  NE1 TRP A 263      23.013  67.531  16.885  1.00  0.64
ATOM   1795  CE2 TRP A 263      22.720  67.006  15.706  1.00  0.64
ATOM   1796  CE3 TRP A 263      22.051  67.818  13.551  1.00  0.64
ATOM   1797  CZ2 TRP A 263      22.820  65.717  15.207  1.00  0.64
ATOM   1798  CZ3 TRP A 263      22.178  66.534  13.035  1.00  0.64
ATOM   1799  CH2 TRP A 263      22.563  65.486  13.864  1.00  0.64
ATOM   1800  N   GLY A 264      19.054  68.967  14.730  1.00  0.71
ATOM   1801  CA  GLY A 264      18.346  68.030  13.839  1.00  0.71
ATOM   1802  C   GLY A 264      16.960  68.511  13.405  1.00  0.71
ATOM   1803  O   GLY A 264      16.394  67.956  12.476  1.00  0.71
ATOM   1804  N   VAL A 265      16.431  69.535  14.058  1.00  0.72
ATOM   1805  CA  VAL A 265      15.086  70.044  13.732  1.00  0.72
ATOM   1806  C   VAL A 265      14.990  71.555  13.947  1.00  0.72
ATOM   1807  O   VAL A 265      15.795  72.129  14.674  1.00  0.72
ATOM   1808  CB  VAL A 265      14.045  69.327  14.594  1.00  0.72
ATOM   1809  CG1 VAL A 265      14.288  69.609  16.084  1.00  0.72
ATOM   1810  CG2 VAL A 265      12.621  69.730  14.187  1.00  0.72
ATOM   1811  N   ILE A 266      13.970  72.143  13.331  1.00  0.65
ATOM   1812  CA  ILE A 266      13.677  73.566  13.468  1.00  0.65
ATOM   1813  C   ILE A 266      12.207  73.851  13.155  1.00  0.65
ATOM   1814  O   ILE A 266      11.620  73.223  12.277  1.00  0.65
ATOM   1815  CB  ILE A 266      14.548  74.382  12.521  1.00  0.65
ATOM   1816  CG1 ILE A 266      14.256  74.035  11.094  1.00  0.65
ATOM   1817  CG2 ILE A 266      15.995  74.332  12.968  1.00  0.65
ATOM   1818  CD1 ILE A 266      15.122  74.863  10.181  1.00  0.65
ATOM   1819  N   SER A 267      11.640  74.796  13.893  1.00  0.73
ATOM   1820  CA  SER A 267      10.262  75.247  13.692  1.00  0.73
ATOM   1821  C   SER A 267      10.145  75.935  12.330  1.00  0.73
ATOM   1822  O   SER A 267      11.144  76.367  11.763  1.00  0.73
ATOM   1823  CB  SER A 267       9.856  76.205  14.806  1.00  0.73
ATOM   1824  OG  SER A 267       8.493  76.590  14.622  1.00  0.73
ATOM   1825  N   LYS A 268       8.923  76.033  11.819  1.00  0.72
ATOM   1826  CA  LYS A 268       8.674  76.683  10.527  1.00  0.72
ATOM   1827  C   LYS A 268       9.058  78.157  10.655  1.00  0.72
ATOM   1828  O   LYS A 268       9.798  78.693   9.840  1.00  0.72
ATOM   1829  CB  LYS A 268       7.196  76.564  10.142  1.00  0.72
ATOM   1830  CG  LYS A 268       6.268  77.262  11.143  1.00  0.72
ATOM   1831  CD  LYS A 268       4.813  77.119  10.735  1.00  0.72
ATOM   1832  CE  LYS A 268       3.882  77.829  11.718  1.00  0.72
ATOM   1833  NZ  LYS A 268       4.112  79.282  11.731  1.00  0.72
ATOM   1834  N   LYS A 269       8.665  78.737  11.791  1.00  0.71
ATOM   1835  CA  LYS A 269       8.925  80.142  12.111  1.00  0.71
ATOM   1836  C   LYS A 269      10.385  80.487  11.839  1.00  0.71
ATOM   1837  O   LYS A 269      10.715  81.300  11.014  1.00  0.71
ATOM   1838  CB  LYS A 269       8.629  80.398  13.586  1.00  0.71
ATOM   1839  CG  LYS A 269       7.138  80.264  13.889  1.00  0.71
ATOM   1840  CD  LYS A 269       6.854  80.515  15.372  1.00  0.71
ATOM   1841  CE  LYS A 269       7.430  79.406  16.259  1.00  0.71
ATOM   1842  NZ  LYS A 269       6.757  78.128  15.997  1.00  0.71
ATOM   1843  N   GLU A 270      11.283  79.849  12.554  1.00  0.71
ATOM   1844  CA  GLU A 270      12.700  80.100  12.411  1.00  0.71
ATOM   1845  C   GLU A 270      13.239  79.826  11.009  1.00  0.71
ATOM   1846  O   GLU A 270      14.260  80.333  10.586  1.00  0.71
ATOM   1847  CB  GLU A 270      13.430  79.277  13.439  1.00  0.71
ATOM   1848  CG  GLU A 270      13.435  77.812  13.255  1.00  0.71
ATOM   1849  CD  GLU A 270      14.249  77.115  14.327  1.00  0.71
ATOM   1850  OE1 GLU A 270      15.198  77.673  14.857  1.00  0.71
ATOM   1851  OE2 GLU A 270      13.900  75.981  14.636  1.00  0.71
ATOM   1852  N   SER A 271      12.560  78.938  10.316  1.00  0.75
ATOM   1853  CA  SER A 271      12.934  78.571   8.949  1.00  0.75
ATOM   1854  C   SER A 271      12.688  79.723   7.982  1.00  0.75
ATOM   1855  O   SER A 271      13.464  79.969   7.068  1.00  0.75
ATOM   1856  CB  SER A 271      12.181  77.334   8.483  1.00  0.75
ATOM   1857  OG  SER A 271      12.492  76.244   9.348  1.00  0.75
ATOM   1858  N   ILE A 272      11.592  80.427   8.215  1.00  0.66
ATOM   1859  CA  ILE A 272      11.217  81.585   7.389  1.00  0.66
ATOM   1860  C   ILE A 272      12.168  82.744   7.685  1.00  0.66
ATOM   1861  O   ILE A 272      12.677  83.386   6.778  1.00  0.66
ATOM   1862  CB  ILE A 272       9.780  82.024   7.674  1.00  0.66
ATOM   1863  CG1 ILE A 272       9.615  82.552   9.082  1.00  0.66
ATOM   1864  CG2 ILE A 272       8.804  80.877   7.398  1.00  0.66
ATOM   1865  CD1 ILE A 272       8.251  83.058   9.452  1.00  0.66
ATOM   1866  N   ARG A 273      12.421  82.967   8.974  1.00  0.63
ATOM   1867  CA  ARG A 273      13.320  84.039   9.408  1.00  0.63
ATOM   1868  C   ARG A 273      14.666  83.830   8.715  1.00  0.63
ATOM   1869  O   ARG A 273      15.108  84.658   7.926  1.00  0.63
ATOM   1870  CB  ARG A 273      13.481  84.032  10.928  1.00  0.63
ATOM   1871  CG  ARG A 273      14.087  82.769  11.473  1.00  0.63
ATOM   1872  CD  ARG A 273      14.245  82.760  12.963  1.00  0.63
ATOM   1873  NE  ARG A 273      14.883  81.524  13.441  1.00  0.63
ATOM   1874  CZ  ARG A 273      15.080  81.236  14.736  1.00  0.63
ATOM   1875  NH1 ARG A 273      14.758  82.106  15.670  1.00  0.63
ATOM   1876  NH2 ARG A 273      15.620  80.085  15.097  1.00  0.63
ATOM   1877  N   ARG A 274      15.186  82.637   8.921  1.00  0.64
ATOM   1878  CA  ARG A 274      16.306  82.156   8.236  1.00  0.64
ATOM   1879  C   ARG A 274      16.239  82.174   6.727  1.00  0.64
ATOM   1880  O   ARG A 274      17.179  82.221   5.937  1.00  0.64
ATOM   1881  CB  ARG A 274      16.647  80.810   8.770  1.00  0.64
ATOM   1882  CG  ARG A 274      15.903  79.671   8.463  1.00  0.64
ATOM   1883  CD  ARG A 274      16.460  78.439   9.110  1.00  0.64
ATOM   1884  NE  ARG A 274      15.540  77.339   8.831  1.00  0.64
ATOM   1885  CZ  ARG A 274      15.463  76.636   7.707  1.00  0.64
ATOM   1886  NH1 ARG A 274      16.090  77.029   6.661  1.00  0.64
ATOM   1887  NH2 ARG A 274      14.628  75.652   7.535  1.00  0.64
ATOM   1888  N   GLY A 275      15.004  82.032   6.334  1.00  0.75
ATOM   1889  CA  GLY A 275      14.631  82.036   4.928  1.00  0.75
ATOM   1890  C   GLY A 275      14.901  83.416   4.325  1.00  0.75
ATOM   1891  O   GLY A 275      15.678  83.557   3.382  1.00  0.75
ATOM   1892  N   ARG A 276      14.256  84.427   4.893  1.00  0.59
ATOM   1893  CA  ARG A 276      14.410  85.814   4.442  1.00  0.59
ATOM   1894  C   ARG A 276      15.857  86.263   4.539  1.00  0.59
ATOM   1895  O   ARG A 276      16.336  87.016   3.695  1.00  0.59
ATOM   1896  CB  ARG A 276      13.692  86.722   5.419  1.00  0.59
ATOM   1897  CG  ARG A 276      13.911  88.257   5.200  1.00  0.59
ATOM   1898  CD  ARG A 276      12.778  89.110   5.940  1.00  0.59
ATOM   1899  NE  ARG A 276      11.286  88.786   5.707  1.00  0.59
ATOM   1900  CZ  ARG A 276      10.213  89.268   6.235  1.00  0.59
ATOM   1901  NH1 ARG A 276      10.471  90.192   7.115  1.00  0.59
ATOM   1902  NH2 ARG A 276       8.985  88.831   5.970  1.00  0.59
ATOM   1903  N   ARG A 277      16.520  85.786   5.583  1.00  0.60
ATOM   1904  CA  ARG A 277      17.927  86.124   5.818  1.00  0.60
ATOM   1905  C   ARG A 277      18.802  85.638   4.669  1.00  0.60
ATOM   1906  O   ARG A 277      19.928  86.047   4.584  1.00  0.60
ATOM   1907  CB  ARG A 277      18.415  85.577   7.151  1.00  0.60
ATOM   1908  CG  ARG A 277      18.403  84.105   7.224  1.00  0.60
ATOM   1909  CD  ARG A 277      18.750  83.613   8.633  1.00  0.60
ATOM   1910  NE  ARG A 277      18.854  82.101   8.628  1.00  0.60
ATOM   1911  CZ  ARG A 277      19.199  81.299   9.664  1.00  0.60
ATOM   1912  NH1 ARG A 277      19.589  81.895  10.754  1.00  0.60
ATOM   1913  NH2 ARG A 277      19.108  79.965   9.602  1.00  0.60
ATOM   1914  N   LEU A 278      18.284  84.730   3.859  1.00  0.67
ATOM   1915  CA  LEU A 278      18.996  84.238   2.682  1.00  0.67
ATOM   1916  C   LEU A 278      18.535  85.043   1.486  1.00  0.67
ATOM   1917  O   LEU A 278      19.232  85.172   0.556  1.00  0.67
ATOM   1918  CB  LEU A 278      18.676  82.767   2.434  1.00  0.67
ATOM   1919  CG  LEU A 278      19.596  82.245   1.347  1.00  0.67
ATOM   1920  CD1 LEU A 278      21.003  82.037   1.848  1.00  0.67
ATOM   1921  CD2 LEU A 278      19.039  81.035   0.784  1.00  0.67
ATOM   1922  N   ALA A 279      17.324  85.544   1.504  1.00  0.71
ATOM   1923  CA  ALA A 279      16.777  86.354   0.414  1.00  0.71
ATOM   1924  C   ALA A 279      17.408  87.742   0.421  1.00  0.71
ATOM   1925  O   ALA A 279      18.035  88.155  -0.546  1.00  0.71
ATOM   1926  CB  ALA A 279      15.288  86.464   0.576  1.00  0.71
ATOM   1927  N   GLU A 280      17.233  88.449   1.536  1.00  0.55
ATOM   1928  CA  GLU A 280      17.779  89.801   1.708  1.00  0.55
ATOM   1929  C   GLU A 280      19.309  89.731   1.678  1.00  0.55
ATOM   1930  O   GLU A 280      19.963  90.593   1.095  1.00  0.55
ATOM   1931  CB  GLU A 280      17.259  90.386   3.023  1.00  0.55
ATOM   1932  CG  GLU A 280      17.769  91.813   3.274  1.00  0.55
ATOM   1933  CD  GLU A 280      19.253  91.835   3.669  1.00  0.55
ATOM   1934  OE1 GLU A 280      19.684  90.850   4.309  1.00  0.55
ATOM   1935  OE2 GLU A 280      19.912  92.841   3.337  1.00  0.55
ATOM   1936  N   GLU A 281      19.838  88.677   2.292  1.00  0.59
ATOM   1937  CA  GLU A 281      21.277  88.405   2.220  1.00  0.59
ATOM   1938  C   GLU A 281      21.650  88.154   0.767  1.00  0.59
ATOM   1939  O   GLU A 281      22.763  88.384   0.390  1.00  0.59
ATOM   1940  CB  GLU A 281      21.619  87.175   3.020  1.00  0.59
ATOM   1941  CG  GLU A 281      23.086  86.907   3.222  1.00  0.59
ATOM   1942  CD  GLU A 281      23.807  88.033   3.937  1.00  0.59
ATOM   1943  OE1 GLU A 281      23.103  88.859   4.556  1.00  0.59
ATOM   1944  OE2 GLU A 281      25.054  88.068   3.836  1.00  0.59
ATOM   1945  N   MET A 282      20.669  87.807  -0.042  1.00  0.66
ATOM   1946  CA  MET A 282      20.854  87.488  -1.464  1.00  0.66
ATOM   1947  C   MET A 282      20.248  88.522  -2.407  1.00  0.66
ATOM   1948  O   MET A 282      19.648  88.159  -3.417  1.00  0.66
ATOM   1949  CB  MET A 282      20.246  86.124  -1.790  1.00  0.66
ATOM   1950  CG  MET A 282      21.043  84.981  -1.172  1.00  0.66
ATOM   1951  SD  MET A 282      22.721  84.856  -1.740  1.00  0.66
ATOM   1952  CE  MET A 282      23.091  83.581  -0.635  1.00  0.66
ATOM   1953  N   ARG A 283      20.369  89.803  -2.051  1.00  0.60
ATOM   1954  CA  ARG A 283      19.932  90.909  -2.925  1.00  0.60
ATOM   1955  C   ARG A 283      18.603  90.618  -3.647  1.00  0.60
ATOM   1956  O   ARG A 283      18.457  90.876  -4.841  1.00  0.60
ATOM   1957  CB  ARG A 283      21.020  91.282  -3.933  1.00  0.60
ATOM   1958  CG  ARG A 283      21.400  90.174  -4.821  1.00  0.60
ATOM   1959  CD  ARG A 283      22.327  90.481  -5.992  1.00  0.60
ATOM   1960  NE  ARG A 283      22.638  89.363  -6.920  1.00  0.60
ATOM   1961  CZ  ARG A 283      23.509  88.385  -6.674  1.00  0.60
ATOM   1962  NH1 ARG A 283      24.144  88.352  -5.511  1.00  0.60
ATOM   1963  NH2 ARG A 283      23.657  87.428  -7.589  1.00  0.60
ATOM   1964  N   CYS A 284      17.664  90.025  -2.912  1.00  0.65
ATOM   1965  CA  CYS A 284      16.339  89.700  -3.462  1.00  0.65
ATOM   1966  C   CYS A 284      15.227  90.248  -2.577  1.00  0.65
ATOM   1967  O   CYS A 284      14.165  89.631  -2.484  1.00  0.65
ATOM   1968  CB  CYS A 284      16.180  88.195  -3.643  1.00  0.65
ATOM   1969  SG  CYS A 284      17.087  87.547  -5.084  1.00  0.65
ATOM   1970  N   PRO A 285      15.383  91.516  -2.175  1.00  0.53
ATOM   1971  CA  PRO A 285      14.528  92.134  -1.150  1.00  0.53
ATOM   1972  C   PRO A 285      13.421  91.203  -0.661  1.00  0.53
ATOM   1973  O   PRO A 285      12.370  91.125  -1.263  1.00  0.53
ATOM   1974  CB  PRO A 285      14.008  93.375  -1.871  1.00  0.53
ATOM   1975  CG  PRO A 285      15.258  93.848  -2.611  1.00  0.53
ATOM   1976  CD  PRO A 285      15.940  92.559  -3.057  1.00  0.53
ATOM   1977  N   TYR A 286      13.732  90.446   0.381  1.00  0.44
ATOM   1978  CA  TYR A 286      12.800  89.469   0.968  1.00  0.44
ATOM   1979  C   TYR A 286      11.602  90.174   1.617  1.00  0.44
ATOM   1980  O   TYR A 286      11.137  89.862   2.685  1.00  0.44
ATOM   1981  CB  TYR A 286      13.527  88.648   2.016  1.00  0.44
ATOM   1982  CG  TYR A 286      12.592  87.531   2.524  1.00  0.44
ATOM   1983  CD1 TYR A 286      12.458  86.330   1.951  1.00  0.44
ATOM   1984  CD2 TYR A 286      11.792  87.654   3.583  1.00  0.44
ATOM   1985  CE1 TYR A 286      11.673  85.349   2.529  1.00  0.44
ATOM   1986  CE2 TYR A 286      11.108  86.702   4.346  1.00  0.44
ATOM   1987  CZ  TYR A 286      11.067  85.508   3.756  1.00  0.44
ATOM   1988  OH  TYR A 286      10.271  84.577   4.298  1.00  0.44
ATOM   1989  N   GLY A 287      11.076  91.187   0.953  1.00  0.43
ATOM   1990  CA  GLY A 287       9.988  92.001   1.502  1.00  0.43
ATOM   1991  C   GLY A 287       8.685  91.948   0.704  1.00  0.43
ATOM   1992  O   GLY A 287       7.699  92.543   1.122  1.00  0.43
ATOM   1993  N   GLU A 288       8.644  91.204  -0.392  1.00  0.38
ATOM   1994  CA  GLU A 288       7.437  91.178  -1.230  1.00  0.38
ATOM   1995  C   GLU A 288       6.747  89.838  -1.138  1.00  0.38
ATOM   1996  O   GLU A 288       5.596  89.789  -1.516  1.00  0.38
ATOM   1997  CB  GLU A 288       7.702  91.513  -2.701  1.00  0.38
ATOM   1998  CG  GLU A 288       8.543  90.455  -3.436  1.00  0.38
ATOM   1999  CD  GLU A 288      10.019  90.506  -3.068  1.00  0.38
ATOM   2000  OE1 GLU A 288      10.357  91.418  -2.300  1.00  0.38
ATOM   2001  OE2 GLU A 288      10.767  89.664  -3.597  1.00  0.38
ATOM   2002  N   ASN A 289       7.501  88.800  -0.785  1.00  0.37
ATOM   2003  CA  ASN A 289       6.950  87.445  -0.632  1.00  0.37
ATOM   2004  C   ASN A 289       5.426  87.400  -0.564  1.00  0.37
ATOM   2005  O   ASN A 289       4.789  86.643  -1.278  1.00  0.37
ATOM   2006  CB  ASN A 289       7.375  86.784   0.668  1.00  0.37
ATOM   2007  CG  ASN A 289       7.171  87.551   1.923  1.00  0.37
ATOM   2008  OD1 ASN A 289       6.709  88.675   1.893  1.00  0.37
ATOM   2009  ND2 ASN A 289       7.414  86.885   3.028  1.00  0.37
ATOM   2010  N   ASN A 290       4.857  88.258   0.280  1.00  0.35
ATOM   2011  CA  ASN A 290       3.427  88.352   0.508  1.00  0.35
ATOM   2012  C   ASN A 290       2.578  88.761  -0.703  1.00  0.35
ATOM   2013  O   ASN A 290       1.390  88.457  -0.709  1.00  0.35
ATOM   2014  CB  ASN A 290       3.134  89.258   1.701  1.00  0.35
ATOM   2015  CG  ASN A 290       3.585  90.703   1.482  1.00  0.35
ATOM   2016  OD1 ASN A 290       3.666  91.197   0.365  1.00  0.35
ATOM   2017  ND2 ASN A 290       3.882  91.370   2.585  1.00  0.35
ATOM   2018  N   THR A 291       3.118  89.483  -1.673  1.00  0.28
ATOM   2019  CA  THR A 291       2.312  89.952  -2.802  1.00  0.28
ATOM   2020  C   THR A 291       2.994  89.871  -4.169  1.00  0.28
ATOM   2021  O   THR A 291       2.335  90.029  -5.196  1.00  0.28
ATOM   2022  CB  THR A 291       1.787  91.366  -2.536  1.00  0.28
ATOM   2023  OG1 THR A 291       1.151  91.397  -1.256  1.00  0.28
ATOM   2024  CG2 THR A 291       0.771  91.776  -3.608  1.00  0.28
ATOM   2025  N   ASN A 292       4.314  89.741  -4.188  1.00  0.28
ATOM   2026  CA  ASN A 292       5.033  89.602  -5.461  1.00  0.28
ATOM   2027  C   ASN A 292       5.755  88.260  -5.469  1.00  0.28
ATOM   2028  O   ASN A 292       6.173  87.777  -4.416  1.00  0.28
ATOM   2029  CB  ASN A 292       6.022  90.752  -5.642  1.00  0.28
ATOM   2030  CG  ASN A 292       6.687  90.725  -7.018  1.00  0.28
ATOM   2031  OD1 ASN A 292       6.125  90.214  -7.980  1.00  0.28
ATOM   2032  ND2 ASN A 292       7.883  91.290  -7.090  1.00  0.28
ATOM   2033  N   ALA A 293       5.868  87.675  -6.656  1.00  0.34
ATOM   2034  CA  ALA A 293       6.531  86.376  -6.814  1.00  0.34
ATOM   2035  C   ALA A 293       7.925  86.447  -6.210  1.00  0.34
ATOM   2036  O   ALA A 293       8.806  87.156  -6.694  1.00  0.34
ATOM   2037  CB  ALA A 293       6.630  86.005  -8.293  1.00  0.34
ATOM   2038  N   MET A 294       8.023  85.921  -5.000  1.00  0.44
ATOM   2039  CA  MET A 294       9.416  85.735  -4.563  1.00  0.44
ATOM   2040  C   MET A 294       9.995  84.672  -5.298  1.00  0.44
ATOM   2041  O   MET A 294       9.047  84.113  -5.804  1.00  0.44
ATOM   2042  CB  MET A 294       9.549  85.397  -3.264  1.00  0.44
ATOM   2043  CG  MET A 294      10.714  84.872  -2.467  1.00  0.44
ATOM   2044  SD  MET A 294      11.250  86.229  -1.465  1.00  0.44
ATOM   2045  CE  MET A 294      10.035  86.343  -0.274  1.00  0.44
ATOM   2046  N   ILE A 295      11.315  84.520  -5.451  1.00  0.48
ATOM   2047  CA  ILE A 295      11.878  83.278  -6.011  1.00  0.48
ATOM   2048  C   ILE A 295      12.649  83.505  -7.302  1.00  0.48
ATOM   2049  O   ILE A 295      13.813  83.234  -7.349  1.00  0.48
ATOM   2050  CB  ILE A 295      10.747  82.246  -6.279  1.00  0.48
ATOM   2051  CG1 ILE A 295       9.910  82.619  -7.579  1.00  0.48
ATOM   2052  CG2 ILE A 295      10.013  81.884  -4.913  1.00  0.48
ATOM   2053  CD1 ILE A 295       8.577  81.963  -7.652  1.00  0.48
ATOM   2054  N   GLU A 296      12.003  83.952  -8.366  1.00  0.51
ATOM   2055  CA  GLU A 296      12.596  84.073  -9.688  1.00  0.51
ATOM   2056  C   GLU A 296      13.880  84.868  -9.503  1.00  0.51
ATOM   2057  O   GLU A 296      14.665  84.903 -10.409  1.00  0.51
ATOM   2058  CB  GLU A 296      11.678  84.770 -10.699  1.00  0.51
ATOM   2059  CG  GLU A 296      11.379  86.237 -10.356  1.00  0.51
ATOM   2060  CD  GLU A 296      10.396  86.387  -9.193  1.00  0.51
ATOM   2061  OE1 GLU A 296       9.907  85.353  -8.697  1.00  0.51
ATOM   2062  OE2 GLU A 296      10.119  87.547  -8.848  1.00  0.51
ATOM   2063  N   CYS A 297      13.974  85.605  -8.395  1.00  0.67
ATOM   2064  CA  CYS A 297      15.185  86.325  -8.017  1.00  0.67
ATOM   2065  C   CYS A 297      16.172  85.393  -7.316  1.00  0.67
ATOM   2066  O   CYS A 297      17.336  85.312  -7.698  1.00  0.67
ATOM   2067  CB  CYS A 297      14.800  87.496  -7.119  1.00  0.67
ATOM   2068  SG  CYS A 297      16.228  88.538  -6.647  1.00  0.67
ATOM   2069  N   LEU A 298      15.690  84.671  -6.310  1.00  0.62
ATOM   2070  CA  LEU A 298      16.501  83.621  -5.667  1.00  0.62
ATOM   2071  C   LEU A 298      16.981  82.657  -6.749  1.00  0.62
ATOM   2072  O   LEU A 298      18.119  82.212  -6.744  1.00  0.62
ATOM   2073  CB  LEU A 298      15.681  82.871  -4.621  1.00  0.62
ATOM   2074  CG  LEU A 298      15.536  83.638  -3.312  1.00  0.62
ATOM   2075  CD1 LEU A 298      14.804  84.962  -3.533  1.00  0.62
ATOM   2076  CD2 LEU A 298      14.798  82.791  -2.279  1.00  0.62
ATOM   2077  N   LEU A 299      16.082  82.343  -7.666  1.00  0.55
ATOM   2078  CA  LEU A 299      16.401  81.679  -8.921  1.00  0.55
ATOM   2079  C   LEU A 299      17.084  82.717  -9.778  1.00  0.55
ATOM   2080  O   LEU A 299      16.468  83.691 -10.067  1.00  0.55
ATOM   2081  CB  LEU A 299      15.120  81.147  -9.561  1.00  0.55
ATOM   2082  CG  LEU A 299      15.419  80.320 -10.810  1.00  0.55
ATOM   2083  CD1 LEU A 299      14.230  79.435 -11.055  1.00  0.55
ATOM   2084  CD2 LEU A 299      15.591  81.212 -12.040  1.00  0.55
ATOM   2085  N   GLN A 300      18.362  82.537 -10.044  1.00  0.55
ATOM   2086  CA  GLN A 300      19.194  83.523 -10.764  1.00  0.55
ATOM   2087  C   GLN A 300      20.516  83.680 -10.018  1.00  0.55
ATOM   2088  O   GLN A 300      21.580  83.424 -10.581  1.00  0.55
ATOM   2089  CB  GLN A 300      18.542  84.910 -10.822  1.00  0.55
ATOM   2090  CG  GLN A 300      19.291  85.957 -11.552  1.00  0.55
ATOM   2091  CD  GLN A 300      18.522  87.268 -11.544  1.00  0.55
ATOM   2092  OE1 GLN A 300      18.235  87.848 -10.502  1.00  0.55
ATOM   2093  NE2 GLN A 300      18.227  87.738 -12.748  1.00  0.55
ATOM   2094  N   LYS A 301      20.418  84.028  -8.737  1.00  0.63
ATOM   2095  CA  LYS A 301      21.610  84.161  -7.888  1.00  0.63
ATOM   2096  C   LYS A 301      22.416  82.870  -8.008  1.00  0.63
ATOM   2097  O   LYS A 301      21.892  81.778  -7.786  1.00  0.63
ATOM   2098  CB  LYS A 301      21.185  84.350  -6.431  1.00  0.63
ATOM   2099  CG  LYS A 301      20.387  85.622  -6.217  1.00  0.63
ATOM   2100  CD  LYS A 301      21.236  86.786  -6.444  1.00  0.63
ATOM   2101  CE  LYS A 301      20.384  87.958  -6.272  1.00  0.63
ATOM   2102  NZ  LYS A 301      19.427  88.351  -7.218  1.00  0.63
ATOM   2103  N   ASP A 302      23.676  83.010  -8.412  1.00  0.69
ATOM   2104  CA  ASP A 302      24.565  81.851  -8.590  1.00  0.69
ATOM   2105  C   ASP A 302      24.573  81.029  -7.298  1.00  0.69
ATOM   2106  O   ASP A 302      24.289  81.546  -6.215  1.00  0.69
ATOM   2107  CB  ASP A 302      25.979  82.320  -8.930  1.00  0.69
ATOM   2108  CG  ASP A 302      26.038  82.943 -10.329  1.00  0.69
ATOM   2109  OD1 ASP A 302      25.489  84.055 -10.474  1.00  0.69
ATOM   2110  OD2 ASP A 302      26.666  82.308 -11.198  1.00  0.69
ATOM   2111  N   ALA A 303      24.893  79.749  -7.447  1.00  0.76
ATOM   2112  CA  ALA A 303      24.896  78.820  -6.305  1.00  0.76
ATOM   2113  C   ALA A 303      25.864  79.310  -5.230  1.00  0.76
ATOM   2114  O   ALA A 303      25.469  79.519  -4.091  1.00  0.76
ATOM   2115  CB  ALA A 303      25.327  77.433  -6.777  1.00  0.76
ATOM   2116  N   THR A 304      27.088  79.603  -5.661  1.00  0.74
ATOM   2117  CA  THR A 304      28.152  80.068  -4.767  1.00  0.74
ATOM   2118  C   THR A 304      27.653  81.209  -3.863  1.00  0.74
ATOM   2119  O   THR A 304      27.881  81.322  -2.684  1.00  0.74
ATOM   2120  CB  THR A 304      29.379  80.526  -5.526  1.00  0.74
ATOM   2121  OG1 THR A 304      30.400  80.886  -4.596  1.00  0.74
ATOM   2122  CG2 THR A 304      29.027  81.707  -6.437  1.00  0.74
ATOM   2123  N   GLU A 305      26.883  82.109  -4.419  1.00  0.73
ATOM   2124  CA  GLU A 305      26.366  83.247  -3.650  1.00  0.73
ATOM   2125  C   GLU A 305      25.474  82.736  -2.519  1.00  0.73
ATOM   2126  O   GLU A 305      25.774  82.963  -1.347  1.00  0.73
ATOM   2127  CB  GLU A 305      25.574  84.190  -4.547  1.00  0.73
ATOM   2128  CG  GLU A 305      26.473  84.842  -5.596  1.00  0.73
ATOM   2129  CD  GLU A 305      25.687  85.827  -6.435  1.00  0.73
ATOM   2130  OE1 GLU A 305      24.808  85.307  -7.154  1.00  0.73
ATOM   2131  OE2 GLU A 305      26.058  87.010  -6.359  1.00  0.73
ATOM   2132  N   LEU A 306      24.449  81.977  -2.924  1.00  0.73
ATOM   2133  CA  LEU A 306      23.525  81.266  -2.053  1.00  0.73
ATOM   2134  C   LEU A 306      24.178  80.458  -0.971  1.00  0.73
ATOM   2135  O   LEU A 306      23.898  80.516   0.229  1.00  0.73
ATOM   2136  CB  LEU A 306      22.305  80.743  -2.746  1.00  0.73
ATOM   2137  CG  LEU A 306      21.261  80.218  -1.777  1.00  0.73
ATOM   2138  CD1 LEU A 306      19.989  80.041  -2.554  1.00  0.73
ATOM   2139  CD2 LEU A 306      21.681  78.863  -1.212  1.00  0.73
ATOM   2140  N   VAL A 307      25.113  79.712  -1.490  1.00  0.73
ATOM   2141  CA  VAL A 307      25.862  78.745  -0.693  1.00  0.73
ATOM   2142  C   VAL A 307      26.611  79.436   0.454  1.00  0.73
ATOM   2143  O   VAL A 307      26.740  78.873   1.535  1.00  0.73
ATOM   2144  CB  VAL A 307      26.828  77.955  -1.566  1.00  0.73
ATOM   2145  CG1 VAL A 307      27.898  78.788  -2.128  1.00  0.73
ATOM   2146  CG2 VAL A 307      27.574  76.904  -0.766  1.00  0.73
ATOM   2147  N   ASN A 308      27.087  80.649   0.200  1.00  0.71
ATOM   2148  CA  ASN A 308      27.894  81.370   1.193  1.00  0.71
ATOM   2149  C   ASN A 308      27.042  82.255   2.098  1.00  0.71
ATOM   2150  O   ASN A 308      27.236  82.275   3.313  1.00  0.71
ATOM   2151  CB  ASN A 308      28.961  82.231   0.517  1.00  0.71
ATOM   2152  CG  ASN A 308      30.034  81.381  -0.162  1.00  0.71
ATOM   2153  OD1 ASN A 308      30.898  80.806   0.478  1.00  0.71
ATOM   2154  ND2 ASN A 308      29.998  81.341  -1.468  1.00  0.71
ATOM   2155  N   GLN A 309      26.093  82.970   1.502  1.00  0.69
ATOM   2156  CA  GLN A 309      25.269  83.900   2.285  1.00  0.69
ATOM   2157  C   GLN A 309      24.255  83.173   3.167  1.00  0.69
ATOM   2158  O   GLN A 309      23.562  83.792   3.967  1.00  0.69
ATOM   2159  CB  GLN A 309      24.610  84.949   1.424  1.00  0.69
ATOM   2160  CG  GLN A 309      25.605  85.818   0.680  1.00  0.69
ATOM   2161  CD  GLN A 309      24.960  87.060   0.085  1.00  0.69
ATOM   2162  OE1 GLN A 309      24.205  86.983  -0.877  1.00  0.69
ATOM   2163  NE2 GLN A 309      25.302  88.199   0.685  1.00  0.69
ATOM   2164  N   GLU A 310      24.149  81.862   2.966  1.00  0.69
ATOM   2165  CA  GLU A 310      23.321  81.029   3.830  1.00  0.69
ATOM   2166  C   GLU A 310      24.087  80.826   5.082  1.00  0.69
ATOM   2167  O   GLU A 310      23.560  81.112   6.008  1.00  0.69
ATOM   2168  CB  GLU A 310      23.041  79.676   3.206  1.00  0.69
ATOM   2169  CG  GLU A 310      24.304  78.833   3.028  1.00  0.69
ATOM   2170  CD  GLU A 310      24.012  77.515   2.368  1.00  0.69
ATOM   2171  OE1 GLU A 310      22.834  77.145   2.463  1.00  0.69
ATOM   2172  OE2 GLU A 310      24.935  76.933   1.766  1.00  0.69
ATOM   2173  N   TRP A 311      25.350  80.551   5.087  1.00  0.55
ATOM   2174  CA  TRP A 311      26.165  80.316   6.283  1.00  0.55
ATOM   2175  C   TRP A 311      26.281  81.580   7.135  1.00  0.55
ATOM   2176  O   TRP A 311      26.379  81.495   8.347  1.00  0.55
ATOM   2177  CB  TRP A 311      27.552  79.843   5.853  1.00  0.55
ATOM   2178  CG  TRP A 311      28.461  79.639   7.068  1.00  0.55
ATOM   2179  CD1 TRP A 311      29.450  80.440   7.458  1.00  0.55
ATOM   2180  CD2 TRP A 311      28.434  78.558   7.936  1.00  0.55
ATOM   2181  NE1 TRP A 311      30.052  79.914   8.524  1.00  0.55
ATOM   2182  CE2 TRP A 311      29.458  78.766   8.845  1.00  0.55
ATOM   2183  CE3 TRP A 311      27.625  77.434   8.029  1.00  0.55
ATOM   2184  CZ2 TRP A 311      29.680  77.842   9.860  1.00  0.55
ATOM   2185  CZ3 TRP A 311      27.848  76.509   9.040  1.00  0.55
ATOM   2186  CH2 TRP A 311      28.875  76.712   9.955  1.00  0.55
ATOM   2187  N   SER A 312      26.312  82.734   6.481  1.00  0.61
ATOM   2188  CA  SER A 312      26.451  84.013   7.190  1.00  0.61
ATOM   2189  C   SER A 312      25.098  84.468   7.732  1.00  0.61
ATOM   2190  O   SER A 312      24.063  84.276   7.095  1.00  0.61
ATOM   2191  CB  SER A 312      27.019  85.076   6.250  1.00  0.61
ATOM   2192  OG  SER A 312      27.230  86.287   6.982  1.00  0.61
ATOM   2193  N   GLY A 313      25.161  85.114   8.898  1.00  0.58
ATOM   2194  CA  GLY A 313      23.970  85.623   9.599  1.00  0.58
ATOM   2195  C   GLY A 313      23.113  84.476  10.142  1.00  0.58
ATOM   2196  O   GLY A 313      22.755  84.464  11.316  1.00  0.58
ATOM   2197  N   THR A 314      22.834  83.509   9.286  1.00  0.60
ATOM   2198  CA  THR A 314      22.005  82.374   9.635  1.00  0.60
ATOM   2199  C   THR A 314      22.601  81.404  10.665  1.00  0.60
ATOM   2200  O   THR A 314      21.893  80.606  11.283  1.00  0.60
ATOM   2201  CB  THR A 314      21.549  81.617   8.414  1.00  0.60
ATOM   2202  OG1 THR A 314      22.597  81.018   7.962  1.00  0.60
ATOM   2203  CG2 THR A 314      21.067  82.388   7.226  1.00  0.60
ATOM   2204  N   VAL A 315      23.917  81.451  10.836  1.00  0.58
ATOM   2205  CA  VAL A 315      24.586  80.542  11.782  1.00  0.58
ATOM   2206  C   VAL A 315      24.816  81.250  13.126  1.00  0.58
ATOM   2207  O   VAL A 315      25.905  81.734  13.442  1.00  0.58
ATOM   2208  CB  VAL A 315      25.915  80.050  11.191  1.00  0.58
ATOM   2209  CG1 VAL A 315      26.925  81.198  11.014  1.00  0.58
ATOM   2210  CG2 VAL A 315      26.502  78.937  12.066  1.00  0.58
ATOM   2211  N   PHE A 316      23.788  81.214  13.955  1.00  0.52
ATOM   2212  CA  PHE A 316      23.785  81.917  15.251  1.00  0.52
ATOM   2213  C   PHE A 316      24.425  81.132  16.405  1.00  0.52
ATOM   2214  O   PHE A 316      24.015  81.272  17.552  1.00  0.52
ATOM   2215  CB  PHE A 316      22.344  82.271  15.633  1.00  0.52
ATOM   2216  CG  PHE A 316      21.491  81.013  15.823  1.00  0.52
ATOM   2217  CD1 PHE A 316      21.458  80.364  17.044  1.00  0.52
ATOM   2218  CD2 PHE A 316      20.725  80.534  14.769  1.00  0.52
ATOM   2219  CE1 PHE A 316      20.641  79.270  17.177  1.00  0.52
ATOM   2220  CE2 PHE A 316      19.923  79.414  14.939  1.00  0.52
ATOM   2221  CZ  PHE A 316      19.882  78.767  16.158  1.00  0.52
ATOM   2222  N   GLY A 317      25.469  80.363  16.123  1.00  0.61
ATOM   2223  CA  GLY A 317      26.132  79.626  17.194  1.00  0.61
ATOM   2224  C   GLY A 317      26.469  78.186  16.821  1.00  0.61
ATOM   2225  O   GLY A 317      26.199  77.736  15.710  1.00  0.61
ATOM   2226  N   ILE A 318      27.031  77.452  17.776  1.00  0.53
ATOM   2227  CA  ILE A 318      27.598  76.116  17.527  1.00  0.53
ATOM   2228  C   ILE A 318      26.486  75.137  17.284  1.00  0.53
ATOM   2229  O   ILE A 318      25.470  75.159  17.975  1.00  0.53
ATOM   2230  CB  ILE A 318      28.448  75.628  18.696  1.00  0.53
ATOM   2231  CG1 ILE A 318      29.117  74.290  18.385  1.00  0.53
ATOM   2232  CG2 ILE A 318      27.684  75.624  20.012  1.00  0.53
ATOM   2233  CD1 ILE A 318      30.122  73.869  19.462  1.00  0.53
ATOM   2234  N   SER A 319      26.732  74.275  16.305  1.00  0.65
ATOM   2235  CA  SER A 319      25.794  73.203  15.927  1.00  0.65
ATOM   2236  C   SER A 319      24.371  73.739  15.725  1.00  0.65
ATOM   2237  O   SER A 319      23.406  72.996  15.842  1.00  0.65
ATOM   2238  CB  SER A 319      25.796  72.105  16.998  1.00  0.65
ATOM   2239  OG  SER A 319      25.358  72.642  18.246  1.00  0.65
ATOM   2240  N   GLU A 320      24.265  75.025  15.401  1.00  0.61
ATOM   2241  CA  GLU A 320      22.959  75.648  15.142  1.00  0.61
ATOM   2242  C   GLU A 320      22.855  76.051  13.671  1.00  0.61
ATOM   2243  O   GLU A 320      22.584  77.206  13.342  1.00  0.61
ATOM   2244  CB  GLU A 320      22.762  76.873  16.036  1.00  0.61
ATOM   2245  CG  GLU A 320      22.759  76.499  17.513  1.00  0.61
ATOM   2246  CD  GLU A 320      22.528  77.705  18.407  1.00  0.61
ATOM   2247  OE1 GLU A 320      23.363  78.632  18.374  1.00  0.61
ATOM   2248  OE2 GLU A 320      21.547  77.604  19.177  1.00  0.61
ATOM   2249  N   PHE A 321      23.049  75.061  12.803  1.00  0.61
ATOM   2250  CA  PHE A 321      22.983  75.259  11.352  1.00  0.61
ATOM   2251  C   PHE A 321      21.670  75.948  10.948  1.00  0.61
ATOM   2252  O   PHE A 321      20.643  75.781  11.609  1.00  0.61
ATOM   2253  CB  PHE A 321      23.107  73.919  10.620  1.00  0.61
ATOM   2254  CG  PHE A 321      24.414  73.215  10.983  1.00  0.61
ATOM   2255  CD1 PHE A 321      25.610  73.634  10.421  1.00  0.61
ATOM   2256  CD2 PHE A 321      24.391  72.129  11.849  1.00  0.61
ATOM   2257  CE1 PHE A 321      26.791  72.970  10.728  1.00  0.61
ATOM   2258  CE2 PHE A 321      25.570  71.458  12.151  1.00  0.61
ATOM   2259  CZ  PHE A 321      26.770  71.884  11.595  1.00  0.61
ATOM   2260  N   PRO A 322      21.754  76.725   9.869  1.00  0.66
ATOM   2261  CA  PRO A 322      20.648  77.520   9.341  1.00  0.66
ATOM   2262  C   PRO A 322      19.657  76.727   8.517  1.00  0.66
ATOM   2263  O   PRO A 322      18.764  77.369   8.026  1.00  0.66
ATOM   2264  CB  PRO A 322      21.349  78.541   8.473  1.00  0.66
ATOM   2265  CG  PRO A 322      22.550  77.809   7.918  1.00  0.66
ATOM   2266  CD  PRO A 322      22.988  76.951   9.093  1.00  0.66
ATOM   2267  N   PHE A 323      19.826  75.414   8.427  1.00  0.67
ATOM   2268  CA  PHE A 323      18.912  74.533   7.687  1.00  0.67
ATOM   2269  C   PHE A 323      18.872  73.160   8.331  1.00  0.67
ATOM   2270  O   PHE A 323      19.914  72.577   8.627  1.00  0.67
ATOM   2271  CB  PHE A 323      19.362  74.399   6.225  1.00  0.67
ATOM   2272  CG  PHE A 323      19.313  75.711   5.447  1.00  0.67
ATOM   2273  CD1 PHE A 323      18.413  76.666   5.708  1.00  0.67
ATOM   2274  CD2 PHE A 323      20.194  76.000   4.481  1.00  0.67
ATOM   2275  CE1 PHE A 323      18.306  77.899   5.096  1.00  0.67
ATOM   2276  CE2 PHE A 323      20.172  77.227   3.850  1.00  0.67
ATOM   2277  CZ  PHE A 323      19.201  78.158   4.098  1.00  0.67
ATOM   2278  N   VAL A 324      17.661  72.647   8.480  1.00  0.73
ATOM   2279  CA  VAL A 324      17.450  71.319   9.086  1.00  0.73
ATOM   2280  C   VAL A 324      15.985  70.914   8.940  1.00  0.73
ATOM   2281  O   VAL A 324      15.170  71.738   8.556  1.00  0.73
ATOM   2282  CB  VAL A 324      17.886  71.393  10.537  1.00  0.73
ATOM   2283  CG1 VAL A 324      17.007  72.246  11.235  1.00  0.73
ATOM   2284  CG2 VAL A 324      17.881  70.204  11.364  1.00  0.73
ATOM   2285  N   PRO A 325      15.674  69.655   9.252  1.00  0.75
ATOM   2286  CA  PRO A 325      14.325  69.118   9.246  1.00  0.75
ATOM   2287  C   PRO A 325      13.405  70.133   9.914  1.00  0.75
ATOM   2288  O   PRO A 325      13.473  70.357  11.119  1.00  0.75
ATOM   2289  CB  PRO A 325      14.453  67.870  10.104  1.00  0.75
ATOM   2290  CG  PRO A 325      15.840  67.324   9.803  1.00  0.75
ATOM   2291  CD  PRO A 325      16.581  68.529   9.463  1.00  0.75
ATOM   2292  N   ILE A 326      12.621  70.802   9.089  1.00  0.68
ATOM   2293  CA  ILE A 326      11.752  71.893   9.549  1.00  0.68
ATOM   2294  C   ILE A 326      10.328  71.371   9.699  1.00  0.68
ATOM   2295  O   ILE A 326       9.862  70.551   8.915  1.00  0.68
ATOM   2296  CB  ILE A 326      11.740  73.044   8.547  1.00  0.68
ATOM   2297  CG1 ILE A 326      11.191  72.619   7.198  1.00  0.68
ATOM   2298  CG2 ILE A 326      13.116  73.518   8.291  1.00  0.68
ATOM   2299  CD1 ILE A 326      11.098  73.760   6.200  1.00  0.68
ATOM   2300  N   VAL A 327       9.655  71.840  10.730  1.00  0.73
ATOM   2301  CA  VAL A 327       8.243  71.500  10.964  1.00  0.73
ATOM   2302  C   VAL A 327       7.392  72.168   9.875  1.00  0.73
ATOM   2303  O   VAL A 327       6.980  73.320   9.973  1.00  0.73
ATOM   2304  CB  VAL A 327       7.813  71.971  12.355  1.00  0.73
ATOM   2305  CG1 VAL A 327       7.903  73.479  12.504  1.00  0.73
ATOM   2306  CG2 VAL A 327       6.392  71.498  12.665  1.00  0.73
ATOM   2307  N   ASP A 328       7.145  71.419   8.823  1.00  0.72
ATOM   2308  CA  ASP A 328       6.393  71.925   7.661  1.00  0.72
ATOM   2309  C   ASP A 328       4.951  71.409   7.662  1.00  0.72
ATOM   2310  O   ASP A 328       4.184  71.688   6.748  1.00  0.72
ATOM   2311  CB  ASP A 328       7.105  71.478   6.380  1.00  0.72
ATOM   2312  CG  ASP A 328       7.322  69.966   6.368  1.00  0.72
ATOM   2313  OD1 ASP A 328       6.777  69.279   7.264  1.00  0.72
ATOM   2314  OD2 ASP A 328       8.010  69.485   5.449  1.00  0.72
ATOM   2315  N   GLY A 329       4.612  70.663   8.722  1.00  0.70
ATOM   2316  CA  GLY A 329       3.288  70.033   8.841  1.00  0.70
ATOM   2317  C   GLY A 329       3.047  69.086   7.656  1.00  0.70
ATOM   2318  O   GLY A 329       1.950  68.579   7.470  1.00  0.70
ATOM   2319  N   LYS A 330       4.116  68.828   6.906  1.00  0.68
ATOM   2320  CA  LYS A 330       4.082  67.924   5.757  1.00  0.68
ATOM   2321  C   LYS A 330       4.960  66.708   6.055  1.00  0.68
ATOM   2322  O   LYS A 330       4.520  65.757   6.692  1.00  0.68
ATOM   2323  CB  LYS A 330       4.566  68.656   4.503  1.00  0.68
ATOM   2324  CG  LYS A 330       4.542  67.726   3.280  1.00  0.68
ATOM   2325  CD  LYS A 330       4.999  68.450   2.018  1.00  0.68
ATOM   2326  CE  LYS A 330       4.043  69.592   1.660  1.00  0.68
ATOM   2327  NZ  LYS A 330       4.483  70.294   0.452  1.00  0.68
ATOM   2328  N   PHE A 331       6.223  66.790   5.631  1.00  0.71
ATOM   2329  CA  PHE A 331       7.174  65.692   5.819  1.00  0.71
ATOM   2330  C   PHE A 331       7.430  65.510   7.321  1.00  0.71
ATOM   2331  O   PHE A 331       7.681  64.411   7.794  1.00  0.71
ATOM   2332  CB  PHE A 331       8.479  66.014   5.091  1.00  0.71
ATOM   2333  CG  PHE A 331       9.279  64.739   4.815  1.00  0.71
ATOM   2334  CD1 PHE A 331      10.130  64.215   5.781  1.00  0.71
ATOM   2335  CD2 PHE A 331       9.147  64.102   3.589  1.00  0.71
ATOM   2336  CE1 PHE A 331      10.842  63.050   5.519  1.00  0.71
ATOM   2337  CE2 PHE A 331       9.860  62.940   3.325  1.00  0.71
ATOM   2338  CZ  PHE A 331      10.708  62.412   4.291  1.00  0.71
ATOM   2339  N   MET A 332       7.381  66.624   8.049  1.00  0.71
ATOM   2340  CA  MET A 332       7.565  66.639   9.506  1.00  0.71
ATOM   2341  C   MET A 332       6.386  67.382  10.144  1.00  0.71
ATOM   2342  O   MET A 332       6.447  68.594  10.368  1.00  0.71
ATOM   2343  CB  MET A 332       8.883  67.351   9.830  1.00  0.71
ATOM   2344  CG  MET A 332       9.188  67.311  11.332  1.00  0.71
ATOM   2345  SD  MET A 332       9.504  65.625  11.966  1.00  0.71
ATOM   2346  CE  MET A 332      11.062  65.286  11.184  1.00  0.71
ATOM   2347  N   ASP A 333       5.340  66.623  10.454  1.00  0.69
ATOM   2348  CA  ASP A 333       4.064  67.186  10.933  1.00  0.69
ATOM   2349  C   ASP A 333       4.166  67.995  12.233  1.00  0.69
ATOM   2350  O   ASP A 333       3.499  69.015  12.373  1.00  0.69
ATOM   2351  CB  ASP A 333       3.028  66.081  11.110  1.00  0.69
ATOM   2352  CG  ASP A 333       2.680  65.453   9.778  1.00  0.69
ATOM   2353  OD1 ASP A 333       2.118  66.125   8.912  1.00  0.69
ATOM   2354  OD2 ASP A 333       2.956  64.289   9.735  1.00  0.69
ATOM   2355  N   LYS A 334       4.949  67.505  13.188  1.00  0.68
ATOM   2356  CA  LYS A 334       5.077  68.188  14.485  1.00  0.68
ATOM   2357  C   LYS A 334       6.518  68.113  14.989  1.00  0.68
ATOM   2358  O   LYS A 334       7.407  67.637  14.287  1.00  0.68
ATOM   2359  CB  LYS A 334       4.126  67.528  15.491  1.00  0.68
ATOM   2360  CG  LYS A 334       4.082  68.265  16.831  1.00  0.68
ATOM   2361  CD  LYS A 334       3.598  69.699  16.693  1.00  0.68
ATOM   2362  CE  LYS A 334       3.587  70.419  18.039  1.00  0.68
ATOM   2363  NZ  LYS A 334       4.942  70.581  18.576  1.00  0.68
ATOM   2364  N   THR A 335       6.729  68.538  16.232  1.00  0.71
ATOM   2365  CA  THR A 335       8.021  68.432  16.886  1.00  0.71
ATOM   2366  C   THR A 335       8.370  66.944  16.927  1.00  0.71
ATOM   2367  O   THR A 335       7.509  66.114  17.215  1.00  0.71
ATOM   2368  CB  THR A 335       7.974  69.013  18.297  1.00  0.71
ATOM   2369  OG1 THR A 335       7.639  70.395  18.225  1.00  0.71
ATOM   2370  CG2 THR A 335       9.306  68.840  19.029  1.00  0.71
ATOM   2371  N   PRO A 336       9.639  66.635  16.673  1.00  0.79
ATOM   2372  CA  PRO A 336      10.126  65.252  16.609  1.00  0.79
ATOM   2373  C   PRO A 336       9.629  64.454  17.815  1.00  0.79
ATOM   2374  O   PRO A 336       9.086  63.369  17.672  1.00  0.79
ATOM   2375  CB  PRO A 336      11.643  65.411  16.644  1.00  0.79
ATOM   2376  CG  PRO A 336      11.863  66.728  15.909  1.00  0.79
ATOM   2377  CD  PRO A 336      10.712  67.600  16.370  1.00  0.79
ATOM   2378  N   GLU A 337       9.736  65.057  18.997  1.00  0.74
ATOM   2379  CA  GLU A 337       9.302  64.403  20.242  1.00  0.74
ATOM   2380  C   GLU A 337       7.778  64.322  20.379  1.00  0.74
ATOM   2381  O   GLU A 337       7.262  63.484  21.108  1.00  0.74
ATOM   2382  CB  GLU A 337       9.910  65.100  21.459  1.00  0.74
ATOM   2383  CG  GLU A 337       9.477  66.561  21.585  1.00  0.74
ATOM   2384  CD  GLU A 337      10.095  67.200  22.825  1.00  0.74
ATOM   2385  OE1 GLU A 337      11.340  67.223  22.887  1.00  0.74
ATOM   2386  OE2 GLU A 337       9.308  67.638  23.686  1.00  0.74
ATOM   2387  N   LYS A 338       7.081  65.254  19.739  1.00  0.70
ATOM   2388  CA  LYS A 338       5.611  65.279  19.773  1.00  0.70
ATOM   2389  C   LYS A 338       4.997  64.181  18.908  1.00  0.70
ATOM   2390  O   LYS A 338       3.881  63.743  19.152  1.00  0.70
ATOM   2391  CB  LYS A 338       5.096  66.642  19.344  1.00  0.70
ATOM   2392  CG  LYS A 338       5.535  67.751  20.296  1.00  0.70
ATOM   2393  CD  LYS A 338       4.962  67.533  21.688  1.00  0.70
ATOM   2394  CE  LYS A 338       5.413  68.619  22.662  1.00  0.70
ATOM   2395  NZ  LYS A 338       6.868  68.601  22.843  1.00  0.70
ATOM   2396  N   SER A 339       5.736  63.777  17.880  1.00  0.74
ATOM   2397  CA  SER A 339       5.277  62.708  16.981  1.00  0.74
ATOM   2398  C   SER A 339       5.462  61.375  17.684  1.00  0.74
ATOM   2399  O   SER A 339       4.624  60.522  17.587  1.00  0.74
ATOM   2400  CB  SER A 339       6.067  62.717  15.675  1.00  0.74
ATOM   2401  OG  SER A 339       7.446  62.476  15.931  1.00  0.74
ATOM   2402  N   LEU A 340       6.493  61.280  18.505  1.00  0.71
ATOM   2403  CA  LEU A 340       6.799  60.064  19.254  1.00  0.71
ATOM   2404  C   LEU A 340       5.667  59.769  20.244  1.00  0.71
ATOM   2405  O   LEU A 340       5.246  58.622  20.375  1.00  0.71
ATOM   2406  CB  LEU A 340       8.136  60.248  19.949  1.00  0.71
ATOM   2407  CG  LEU A 340       8.378  58.973  20.680  1.00  0.71
ATOM   2408  CD1 LEU A 340       9.591  58.912  20.648  1.00  0.71
ATOM   2409  CD2 LEU A 340       7.875  58.888  22.090  1.00  0.71
ATOM   2410  N   LYS A 341       5.139  60.831  20.850  1.00  0.68
ATOM   2411  CA  LYS A 341       4.008  60.697  21.781  1.00  0.68
ATOM   2412  C   LYS A 341       2.941  59.763  21.195  1.00  0.68
ATOM   2413  O   LYS A 341       2.615  58.741  21.790  1.00  0.68
ATOM   2414  CB  LYS A 341       3.369  62.057  22.069  1.00  0.68
ATOM   2415  CG  LYS A 341       4.279  62.960  22.899  1.00  0.68
ATOM   2416  CD  LYS A 341       3.591  64.292  23.202  1.00  0.68
ATOM   2417  CE  LYS A 341       4.474  65.172  24.087  1.00  0.68
ATOM   2418  NZ  LYS A 341       3.847  66.481  24.334  1.00  0.68
ATOM   2419  N   GLU A 342       2.512  60.057  19.975  1.00  0.61
ATOM   2420  CA  GLU A 342       1.467  59.261  19.318  1.00  0.61
ATOM   2421  C   GLU A 342       2.032  58.580  18.087  1.00  0.61
ATOM   2422  O   GLU A 342       1.884  59.087  16.986  1.00  0.61
ATOM   2423  CB  GLU A 342       0.240  60.100  18.925  1.00  0.61
ATOM   2424  CG  GLU A 342       0.497  61.149  17.823  1.00  0.61
ATOM   2425  CD  GLU A 342       1.335  62.328  18.290  1.00  0.61
ATOM   2426  OE1 GLU A 342       1.591  62.414  19.509  1.00  0.61
ATOM   2427  OE2 GLU A 342       1.631  63.181  17.433  1.00  0.61
ATOM   2428  N   LYS A 343       2.595  57.404  18.297  1.00  0.63
ATOM   2429  CA  LYS A 343       3.155  56.584  17.222  1.00  0.63
ATOM   2430  C   LYS A 343       3.488  55.187  17.736  1.00  0.63
ATOM   2431  O   LYS A 343       3.682  55.007  18.929  1.00  0.63
ATOM   2432  CB  LYS A 343       4.409  57.265  16.788  1.00  0.63
ATOM   2433  CG  LYS A 343       4.297  58.546  16.019  1.00  0.63
ATOM   2434  CD  LYS A 343       3.399  58.538  14.809  1.00  0.63
ATOM   2435  CE  LYS A 343       3.210  59.951  14.266  1.00  0.63
ATOM   2436  NZ  LYS A 343       2.399  59.908  13.055  1.00  0.63
ATOM   2437  N   ASP A 344       3.424  54.222  16.831  1.00  0.64
ATOM   2438  CA  ASP A 344       3.759  52.823  17.135  1.00  0.64
ATOM   2439  C   ASP A 344       4.882  52.345  16.223  1.00  0.64
ATOM   2440  O   ASP A 344       4.717  52.250  15.008  1.00  0.64
ATOM   2441  CB  ASP A 344       2.549  51.920  16.905  1.00  0.64
ATOM   2442  CG  ASP A 344       2.906  50.457  17.184  1.00  0.64
ATOM   2443  OD1 ASP A 344       3.522  50.214  18.244  1.00  0.64
ATOM   2444  OD2 ASP A 344       2.638  49.629  16.289  1.00  0.64
ATOM   2445  N   TYR A 345       6.013  52.060  16.837  1.00  0.60
ATOM   2446  CA  TYR A 345       7.117  51.591  16.030  1.00  0.60
ATOM   2447  C   TYR A 345       7.511  50.183  16.406  1.00  0.60
ATOM   2448  O   TYR A 345       8.639  49.713  16.305  1.00  0.60
ATOM   2449  CB  TYR A 345       7.939  52.622  16.360  1.00  0.60
ATOM   2450  CG  TYR A 345       8.260  54.021  16.086  1.00  0.60
ATOM   2451  CD1 TYR A 345       7.071  54.624  16.072  1.00  0.60
ATOM   2452  CD2 TYR A 345       9.426  54.724  15.827  1.00  0.60
ATOM   2453  CE1 TYR A 345       6.998  55.923  15.750  1.00  0.60
ATOM   2454  CE2 TYR A 345       9.367  56.057  15.516  1.00  0.60
ATOM   2455  CZ  TYR A 345       8.119  56.621  15.476  1.00  0.60
ATOM   2456  OH  TYR A 345       7.956  57.853  15.142  1.00  0.60
ATOM   2457  N   LYS A 346       6.434  49.454  16.681  1.00  0.59
ATOM   2458  CA  LYS A 346       6.513  48.036  17.055  1.00  0.59
ATOM   2459  C   LYS A 346       7.417  47.247  16.098  1.00  0.59
ATOM   2460  O   LYS A 346       8.319  46.542  16.542  1.00  0.59
ATOM   2461  CB  LYS A 346       5.110  47.425  17.040  1.00  0.59
ATOM   2462  CG  LYS A 346       5.170  45.910  17.274  1.00  0.59
ATOM   2463  CD  LYS A 346       3.798  45.271  17.104  1.00  0.59
ATOM   2464  CE  LYS A 346       3.893  43.747  17.192  1.00  0.59
ATOM   2465  NZ  LYS A 346       2.584  43.124  16.946  1.00  0.59
ATOM   2466  N   LYS A 347       7.140  47.359  14.801  1.00  0.58
ATOM   2467  CA  LYS A 347       7.898  46.594  13.799  1.00  0.58
ATOM   2468  C   LYS A 347       9.121  47.364  13.289  1.00  0.58
ATOM   2469  O   LYS A 347       9.624  47.081  12.205  1.00  0.58
ATOM   2470  CB  LYS A 347       6.994  46.214  12.623  1.00  0.58
ATOM   2471  CG  LYS A 347       6.527  47.446  11.840  1.00  0.58
ATOM   2472  CD  LYS A 347       5.658  47.029  10.657  1.00  0.58
ATOM   2473  CE  LYS A 347       5.170  48.242   9.860  1.00  0.58
ATOM   2474  NZ  LYS A 347       6.288  48.975   9.251  1.00  0.58
ATOM   2475  N   THR A 348       9.611  48.286  14.101  1.00  0.66
ATOM   2476  CA  THR A 348      10.800  49.049  13.724  1.00  0.66
ATOM   2477  C   THR A 348      12.003  48.511  14.492  1.00  0.66
ATOM   2478  O   THR A 348      11.917  48.169  15.675  1.00  0.66
ATOM   2479  CB  THR A 348      10.579  50.527  13.959  1.00  0.66
ATOM   2480  OG1 THR A 348       9.459  51.062  13.320  1.00  0.66
ATOM   2481  CG2 THR A 348      11.672  51.397  13.397  1.00  0.66
ATOM   2482  N   ASN A 349      13.135  48.487  13.799  1.00  0.73
ATOM   2483  CA  ASN A 349      14.402  48.009  14.365  1.00  0.73
ATOM   2484  C   ASN A 349      15.445  49.108  14.255  1.00  0.73
ATOM   2485  O   ASN A 349      15.862  49.450  13.156  1.00  0.73
ATOM   2486  CB  ASN A 349      14.893  46.774  13.607  1.00  0.73
ATOM   2487  CG  ASN A 349      13.932  45.597  13.766  1.00  0.73
ATOM   2488  OD1 ASN A 349      13.397  45.079  12.795  1.00  0.73
ATOM   2489  ND2 ASN A 349      13.767  45.167  15.012  1.00  0.73
ATOM   2490  N   ILE A 350      15.790  49.695  15.395  1.00  0.74
ATOM   2491  CA  ILE A 350      16.760  50.811  15.417  1.00  0.74
ATOM   2492  C   ILE A 350      18.044  50.367  16.082  1.00  0.74
ATOM   2493  O   ILE A 350      18.045  49.840  17.191  1.00  0.74
ATOM   2494  CB  ILE A 350      16.175  52.054  16.120  1.00  0.74
ATOM   2495  CG1 ILE A 350      15.207  52.833  15.267  1.00  0.74
ATOM   2496  CG2 ILE A 350      17.273  53.060  16.457  1.00  0.74
ATOM   2497  CD1 ILE A 350      14.393  51.918  14.534  1.00  0.74
ATOM   2498  N   LEU A 351      19.107  50.636  15.347  1.00  0.74
ATOM   2499  CA  LEU A 351      20.485  50.409  15.781  1.00  0.74
ATOM   2500  C   LEU A 351      21.206  51.753  15.749  1.00  0.74
ATOM   2501  O   LEU A 351      21.539  52.266  14.692  1.00  0.74
ATOM   2502  CB  LEU A 351      21.167  49.428  14.826  1.00  0.74
ATOM   2503  CG  LEU A 351      22.685  49.407  15.024  1.00  0.74
ATOM   2504  CD1 LEU A 351      23.043  49.035  16.464  1.00  0.74
ATOM   2505  CD2 LEU A 351      23.342  48.441  14.049  1.00  0.74
ATOM   2506  N   MET A 352      21.317  52.360  16.915  1.00  0.75
ATOM   2507  CA  MET A 352      21.894  53.705  17.048  1.00  0.75
ATOM   2508  C   MET A 352      22.936  53.717  18.164  1.00  0.75
ATOM   2509  O   MET A 352      23.150  52.715  18.839  1.00  0.75
ATOM   2510  CB  MET A 352      20.760  54.690  17.335  1.00  0.75
ATOM   2511  CG  MET A 352      20.032  54.330  18.636  1.00  0.75
ATOM   2512  SD  MET A 352      18.431  55.185  18.839  1.00  0.75
ATOM   2513  CE  MET A 352      18.945  56.887  18.785  1.00  0.75
ATOM   2514  N   GLY A 353      23.621  54.848  18.275  1.00  0.79
ATOM   2515  CA  GLY A 353      24.605  55.056  19.339  1.00  0.79
ATOM   2516  C   GLY A 353      25.369  56.350  19.108  1.00  0.79
ATOM   2517  O   GLY A 353      24.939  57.205  18.329  1.00  0.79
ATOM   2518  N   VAL A 354      26.497  56.464  19.791  1.00  0.73
ATOM   2519  CA  VAL A 354      27.357  57.656  19.694  1.00  0.73
ATOM   2520  C   VAL A 354      28.830  57.257  19.818  1.00  0.73
ATOM   2521  O   VAL A 354      29.148  56.101  20.087  1.00  0.73
ATOM   2522  CB  VAL A 354      26.980  58.665  20.780  1.00  0.73
ATOM   2523  CG1 VAL A 354      25.536  59.122  20.647  1.00  0.73
ATOM   2524  CG2 VAL A 354      27.089  58.060  22.128  1.00  0.73
ATOM   2525  N   ASN A 355      29.697  58.241  19.648  1.00  0.65
ATOM   2526  CA  ASN A 355      31.141  58.059  19.780  1.00  0.65
ATOM   2527  C   ASN A 355      31.587  58.749  21.071  1.00  0.65
ATOM   2528  O   ASN A 355      31.125  59.851  21.374  1.00  0.65
ATOM   2529  CB  ASN A 355      31.829  58.682  18.561  1.00  0.65
ATOM   2530  CG  ASN A 355      33.307  58.378  18.538  1.00  0.65
ATOM   2531  OD1 ASN A 355      33.847  58.113  19.578  1.00  0.65
ATOM   2532  ND2 ASN A 355      33.886  58.359  17.352  1.00  0.65
ATOM   2533  N   LYS A 356      32.506  58.103  21.779  1.00  0.60
ATOM   2534  CA  LYS A 356      32.980  58.519  23.100  1.00  0.60
ATOM   2535  C   LYS A 356      33.073  60.041  23.264  1.00  0.60
ATOM   2536  O   LYS A 356      32.715  60.569  24.312  1.00  0.60
ATOM   2537  CB  LYS A 356      34.344  57.897  23.382  1.00  0.60
ATOM   2538  CG  LYS A 356      34.883  58.324  24.747  1.00  0.60
ATOM   2539  CD  LYS A 356      36.233  57.677  25.034  1.00  0.60
ATOM   2540  CE  LYS A 356      36.780  58.107  26.396  1.00  0.60
ATOM   2541  NZ  LYS A 356      37.049  59.551  26.439  1.00  0.60
ATOM   2542  N   ASP A 357      33.599  60.720  22.250  1.00  0.63
ATOM   2543  CA  ASP A 357      33.791  62.173  22.337  1.00  0.63
ATOM   2544  C   ASP A 357      33.173  62.841  21.110  1.00  0.63
ATOM   2545  O   ASP A 357      33.869  63.368  20.250  1.00  0.63
ATOM   2546  CB  ASP A 357      35.292  62.459  22.407  1.00  0.63
ATOM   2547  CG  ASP A 357      36.015  61.395  23.225  1.00  0.63
ATOM   2548  OD1 ASP A 357      35.817  61.377  24.451  1.00  0.63
ATOM   2549  OD2 ASP A 357      36.726  60.600  22.600  1.00  0.63
ATOM   2550  N   GLU A 358      31.846  62.903  21.109  1.00  0.67
ATOM   2551  CA  GLU A 358      31.071  63.470  19.992  1.00  0.67
ATOM   2552  C   GLU A 358      31.540  64.884  19.622  1.00  0.67
ATOM   2553  O   GLU A 358      32.229  65.091  18.627  1.00  0.67
ATOM   2554  CB  GLU A 358      29.591  63.516  20.382  1.00  0.67
ATOM   2555  CG  GLU A 358      28.914  62.154  20.438  1.00  0.67
ATOM   2556  CD  GLU A 358      28.559  61.644  19.045  1.00  0.67
ATOM   2557  OE1 GLU A 358      28.478  62.478  18.115  1.00  0.67
ATOM   2558  OE2 GLU A 358      28.384  60.424  18.938  1.00  0.67
ATOM   2559  N   GLY A 359      31.126  65.838  20.457  1.00  0.70
ATOM   2560  CA  GLY A 359      31.233  67.274  20.175  1.00  0.70
ATOM   2561  C   GLY A 359      32.642  67.841  20.128  1.00  0.70
ATOM   2562  O   GLY A 359      32.763  68.986  19.748  1.00  0.70
ATOM   2563  N   ASN A 360      33.672  67.057  20.424  1.00  0.63
ATOM   2564  CA  ASN A 360      35.040  67.605  20.451  1.00  0.63
ATOM   2565  C   ASN A 360      35.377  68.267  19.101  1.00  0.63
ATOM   2566  O   ASN A 360      36.017  69.308  19.046  1.00  0.63
ATOM   2567  CB  ASN A 360      36.062  66.513  20.759  1.00  0.63
ATOM   2568  CG  ASN A 360      36.096  65.436  19.686  1.00  0.63
ATOM   2569  OD1 ASN A 360      35.830  65.628  18.529  1.00  0.63
ATOM   2570  ND2 ASN A 360      36.445  64.260  20.088  1.00  0.63
ATOM   2571  N   PHE A 361      34.785  67.722  18.036  1.00  0.56
ATOM   2572  CA  PHE A 361      35.073  68.108  16.662  1.00  0.56
ATOM   2573  C   PHE A 361      34.478  69.490  16.433  1.00  0.56
ATOM   2574  O   PHE A 361      35.165  70.401  15.983  1.00  0.56
ATOM   2575  CB  PHE A 361      34.444  67.094  15.704  1.00  0.56
ATOM   2576  CG  PHE A 361      34.640  67.536  14.253  1.00  0.56
ATOM   2577  CD1 PHE A 361      35.847  67.287  13.614  1.00  0.56
ATOM   2578  CD2 PHE A 361      33.607  68.170  13.572  1.00  0.56
ATOM   2579  CE1 PHE A 361      36.024  67.671  12.292  1.00  0.56
ATOM   2580  CE2 PHE A 361      33.784  68.551  12.247  1.00  0.56
ATOM   2581  CZ  PHE A 361      34.994  68.304  11.609  1.00  0.56
ATOM   2582  N   PHE A 362      33.196  69.621  16.760  1.00  0.55
ATOM   2583  CA  PHE A 362      32.472  70.889  16.571  1.00  0.55
ATOM   2584  C   PHE A 362      33.049  71.940  17.517  1.00  0.55
ATOM   2585  O   PHE A 362      32.735  73.105  17.418  1.00  0.55
ATOM   2586  CB  PHE A 362      30.982  70.681  16.842  1.00  0.55
ATOM   2587  CG  PHE A 362      30.438  69.545  15.971  1.00  0.55
ATOM   2588  CD1 PHE A 362      30.605  68.232  16.395  1.00  0.55
ATOM   2589  CD2 PHE A 362      29.785  69.813  14.773  1.00  0.55
ATOM   2590  CE1 PHE A 362      30.120  67.185  15.626  1.00  0.55
ATOM   2591  CE2 PHE A 362      29.296  68.764  14.004  1.00  0.55
ATOM   2592  CZ  PHE A 362      29.462  67.452  14.431  1.00  0.55
ATOM   2593  N   ILE A 363      33.829  71.475  18.478  1.00  0.54
ATOM   2594  CA  ILE A 363      34.518  72.339  19.436  1.00  0.54
ATOM   2595  C   ILE A 363      35.673  73.069  18.779  1.00  0.54
ATOM   2596  O   ILE A 363      35.563  74.261  18.505  1.00  0.54
ATOM   2597  CB  ILE A 363      35.020  71.524  20.624  1.00  0.54
ATOM   2598  CG1 ILE A 363      33.893  70.743  21.248  1.00  0.54
ATOM   2599  CG2 ILE A 363      35.665  72.447  21.676  1.00  0.54
ATOM   2600  CD1 ILE A 363      32.839  71.666  21.616  1.00  0.54
ATOM   2601  N   MET A 364      36.760  72.330  18.536  1.00  0.49
ATOM   2602  CA  MET A 364      37.972  72.897  17.921  1.00  0.49
ATOM   2603  C   MET A 364      37.665  73.464  16.523  1.00  0.49
ATOM   2604  O   MET A 364      38.557  73.801  15.750  1.00  0.49
ATOM   2605  CB  MET A 364      39.041  71.812  17.792  1.00  0.49
ATOM   2606  CG  MET A 364      40.341  72.348  17.175  1.00  0.49
ATOM   2607  SD  MET A 364      41.150  73.636  18.154  1.00  0.49
ATOM   2608  CE  MET A 364      41.769  72.526  19.296  1.00  0.49
ATOM   2609  N   TYR A 365      36.387  73.581  16.207  1.00  0.40
ATOM   2610  CA  TYR A 365      35.914  74.161  14.959  1.00  0.40
ATOM   2611  C   TYR A 365      35.072  75.373  15.266  1.00  0.40
ATOM   2612  O   TYR A 365      35.414  76.479  14.842  1.00  0.40
ATOM   2613  CB  TYR A 365      35.032  73.161  14.223  1.00  0.40
ATOM   2614  CG  TYR A 365      35.633  72.852  12.859  1.00  0.40
ATOM   2615  CD1 TYR A 365      35.407  73.697  11.778  1.00  0.40
ATOM   2616  CD2 TYR A 365      36.456  71.744  12.723  1.00  0.40
ATOM   2617  CE1 TYR A 365      36.018  73.432  10.559  1.00  0.40
ATOM   2618  CE2 TYR A 365      37.065  71.480  11.505  1.00  0.40
ATOM   2619  CZ  TYR A 365      36.843  72.322  10.424  1.00  0.40
ATOM   2620  OH  TYR A 365      37.451  72.064   9.238  1.00  0.40
ATOM   2621  N   TYR A 366      33.977  75.116  15.985  1.00  0.38
ATOM   2622  CA  TYR A 366      33.105  76.186  16.471  1.00  0.38
ATOM   2623  C   TYR A 366      33.910  77.027  17.464  1.00  0.38
ATOM   2624  O   TYR A 366      33.485  77.298  18.577  1.00  0.38
ATOM   2625  CB  TYR A 366      31.854  75.621  17.114  1.00  0.38
ATOM   2626  CG  TYR A 366      30.919  76.726  17.564  1.00  0.38
ATOM   2627  CD1 TYR A 366      30.149  77.389  16.621  1.00  0.38
ATOM   2628  CD2 TYR A 366      30.827  77.055  18.916  1.00  0.38
ATOM   2629  CE1 TYR A 366      29.316  78.417  17.030  1.00  0.38
ATOM   2630  CE2 TYR A 366      29.944  78.043  19.330  1.00  0.38
ATOM   2631  CZ  TYR A 366      29.205  78.733  18.389  1.00  0.38
ATOM   2632  OH  TYR A 366      28.357  79.703  18.806  1.00  0.38
ATOM   2633  N   LEU A 367      35.189  77.163  17.152  1.00  0.35
ATOM   2634  CA  LEU A 367      36.124  78.121  17.685  1.00  0.35
ATOM   2635  C   LEU A 367      37.247  77.479  18.504  1.00  0.35
ATOM   2636  O   LEU A 367      37.035  76.943  19.592  1.00  0.35
ATOM   2637  CB  LEU A 367      35.411  79.232  18.445  1.00  0.35
ATOM   2638  CG  LEU A 367      36.414  80.197  19.033  1.00  0.35
ATOM   2639  CD1 LEU A 367      35.754  81.540  19.291  1.00  0.35
ATOM   2640  CD2 LEU A 367      36.920  79.685  20.372  1.00  0.35
ATOM   2641  N   PRO A 368      38.437  77.569  17.924  1.00  0.41
ATOM   2642  CA  PRO A 368      39.719  77.414  18.610  1.00  0.41
ATOM   2643  C   PRO A 368      39.990  78.764  19.172  1.00  0.41
ATOM   2644  O   PRO A 368      39.391  78.943  20.227  1.00  0.41
ATOM   2645  CB  PRO A 368      40.705  77.050  17.522  1.00  0.41
ATOM   2646  CG  PRO A 368      40.110  77.841  16.370  1.00  0.41
ATOM   2647  CD  PRO A 368      38.622  77.649  16.470  1.00  0.41
ATOM   2648  N   GLU A 369      40.664  79.668  18.429  1.00  0.39
ATOM   2649  CA  GLU A 369      41.147  80.955  18.934  1.00  0.39
ATOM   2650  C   GLU A 369      41.881  80.640  20.253  1.00  0.39
ATOM   2651  O   GLU A 369      42.964  81.064  20.535  1.00  0.39
ATOM   2652  CB  GLU A 369      39.931  81.867  19.148  1.00  0.39
ATOM   2653  CG  GLU A 369      40.281  83.307  19.534  1.00  0.39
ATOM   2654  CD  GLU A 369      40.741  83.457  20.989  1.00  0.39
ATOM   2655  OE1 GLU A 369      40.285  82.641  21.822  1.00  0.39
ATOM   2656  OE2 GLU A 369      41.510  84.407  21.243  1.00  0.39
ATOM   2657  N   LEU A 370      41.432  79.652  20.945  1.00  0.42
ATOM   2658  CA  LEU A 370      41.713  79.037  22.181  1.00  0.42
ATOM   2659  C   LEU A 370      42.382  77.675  21.898  1.00  0.42
ATOM   2660  O   LEU A 370      43.319  77.385  22.629  1.00  0.42
ATOM   2661  CB  LEU A 370      40.420  79.081  23.017  1.00  0.42
ATOM   2662  CG  LEU A 370      40.645  78.491  24.321  1.00  0.42
ATOM   2663  CD1 LEU A 370      39.568  79.103  25.288  1.00  0.42
ATOM   2664  CD2 LEU A 370      40.740  77.021  23.806  1.00  0.42
ATOM   2665  N   PHE A 371      41.726  76.762  21.174  1.00  0.43
ATOM   2666  CA  PHE A 371      42.233  75.395  21.092  1.00  0.43
ATOM   2667  C   PHE A 371      43.181  75.152  19.908  1.00  0.43
ATOM   2668  O   PHE A 371      43.228  75.934  18.961  1.00  0.43
ATOM   2669  CB  PHE A 371      40.992  74.559  21.108  1.00  0.43
ATOM   2670  CG  PHE A 371      40.241  74.301  22.312  1.00  0.43
ATOM   2671  CD1 PHE A 371      40.602  73.376  23.210  1.00  0.43
ATOM   2672  CD2 PHE A 371      39.156  75.101  22.497  1.00  0.43
ATOM   2673  CE1 PHE A 371      39.918  73.330  24.339  1.00  0.43
ATOM   2674  CE2 PHE A 371      38.494  75.078  23.706  1.00  0.43
ATOM   2675  CZ  PHE A 371      38.883  74.192  24.665  1.00  0.43
ATOM   2676  N   LYS A 372      43.945  74.064  20.015  1.00  0.51
ATOM   2677  CA  LYS A 372      44.895  73.634  18.975  1.00  0.51
ATOM   2678  C   LYS A 372      44.530  72.279  18.369  1.00  0.51
ATOM   2679  O   LYS A 372      44.300  71.336  19.087  1.00  0.51
ATOM   2680  CB  LYS A 372      46.275  73.540  19.615  1.00  0.51
ATOM   2681  CG  LYS A 372      47.360  73.239  18.581  1.00  0.51
ATOM   2682  CD  LYS A 372      47.536  74.389  17.593  1.00  0.51
ATOM   2683  CE  LYS A 372      48.663  74.104  16.600  1.00  0.51
ATOM   2684  NZ  LYS A 372      48.365  72.930  15.773  1.00  0.51
ATOM   2685  N   LYS A 373      44.704  72.168  17.069  1.00  0.54
ATOM   2686  CA  LYS A 373      44.367  70.975  16.285  1.00  0.54
ATOM   2687  C   LYS A 373      44.978  69.692  16.809  1.00  0.54
ATOM   2688  O   LYS A 373      44.264  68.748  16.898  1.00  0.54
ATOM   2689  CB  LYS A 373      44.829  71.203  14.889  1.00  0.54
ATOM   2690  CG  LYS A 373      44.925  69.960  13.983  1.00  0.54
ATOM   2691  CD  LYS A 373      45.390  70.331  12.578  1.00  0.54
ATOM   2692  CE  LYS A 373      46.810  70.918  12.550  1.00  0.54
ATOM   2693  NZ  LYS A 373      47.176  71.614  13.793  1.00  0.54
ATOM   2694  N   ASN A 374      46.274  69.650  17.009  1.00  0.55
ATOM   2695  CA  ASN A 374      46.972  68.418  17.410  1.00  0.55
ATOM   2696  C   ASN A 374      47.177  68.373  18.929  1.00  0.55
ATOM   2697  O   ASN A 374      46.531  67.600  19.628  1.00  0.55
ATOM   2698  CB  ASN A 374      48.308  68.321  16.665  1.00  0.55
ATOM   2699  CG  ASN A 374      49.242  69.495  16.994  1.00  0.55
ATOM   2700  OD1 ASN A 374      48.841  70.529  17.530  1.00  0.55
ATOM   2701  ND2 ASN A 374      50.503  69.320  16.680  1.00  0.55
ATOM   2702  N   GLU A 375      48.112  69.166  19.432  1.00  0.54
ATOM   2703  CA  GLU A 375      48.449  69.241  20.845  1.00  0.54
ATOM   2704  C   GLU A 375      47.216  69.695  21.626  1.00  0.54
ATOM   2705  O   GLU A 375      46.392  70.465  21.131  1.00  0.54
ATOM   2706  CB  GLU A 375      49.611  70.208  21.071  1.00  0.54
ATOM   2707  CG  GLU A 375      49.275  71.631  20.636  1.00  0.54
ATOM   2708  CD  GLU A 375      50.436  72.582  20.881  1.00  0.54
ATOM   2709  OE1 GLU A 375      51.504  72.326  20.286  1.00  0.54
ATOM   2710  OE2 GLU A 375      50.237  73.526  21.673  1.00  0.54
ATOM   2711  N   ASN A 376      47.122  69.179  22.841  1.00  0.48
ATOM   2712  CA  ASN A 376      46.004  69.509  23.734  1.00  0.48
ATOM   2713  C   ASN A 376      46.213  70.900  24.329  1.00  0.48
ATOM   2714  O   ASN A 376      47.220  71.149  24.991  1.00  0.48
ATOM   2715  CB  ASN A 376      45.910  68.480  24.865  1.00  0.48
ATOM   2716  CG  ASN A 376      44.717  68.773  25.780  1.00  0.48
ATOM   2717  OD1 ASN A 376      43.708  69.319  25.351  1.00  0.48
ATOM   2718  ND2 ASN A 376      44.864  68.395  27.039  1.00  0.48
ATOM   2719  N   VAL A 377      45.294  71.802  24.019  1.00  0.43
ATOM   2720  CA  VAL A 377      45.309  73.122  24.673  1.00  0.43
ATOM   2721  C   VAL A 377      44.759  72.889  26.091  1.00  0.43
ATOM   2722  O   VAL A 377      43.975  71.964  26.296  1.00  0.43
ATOM   2723  CB  VAL A 377      44.503  74.126  23.876  1.00  0.43
ATOM   2724  CG1 VAL A 377      43.144  73.763  24.028  1.00  0.43
ATOM   2725  CG2 VAL A 377      44.609  75.531  24.427  1.00  0.43
ATOM   2726  N   TYR A 378      45.197  73.698  27.030  1.00  0.26
ATOM   2727  CA  TYR A 378      44.789  73.502  28.410  1.00  0.26
ATOM   2728  C   TYR A 378      44.090  74.745  28.975  1.00  0.26
ATOM   2729  O   TYR A 378      44.676  75.610  29.604  1.00  0.26
ATOM   2730  CB  TYR A 378      46.031  73.058  29.178  1.00  0.26
ATOM   2731  CG  TYR A 378      47.079  74.158  29.278  1.00  0.26
ATOM   2732  CD1 TYR A 378      47.086  75.110  30.290  1.00  0.26
ATOM   2733  CD2 TYR A 378      48.082  74.162  28.328  1.00  0.26
ATOM   2734  CE1 TYR A 378      48.074  76.067  30.357  1.00  0.26
ATOM   2735  CE2 TYR A 378      49.090  75.114  28.396  1.00  0.26
ATOM   2736  CZ  TYR A 378      49.081  76.066  29.408  1.00  0.26
ATOM   2737  OH  TYR A 378      50.051  77.014  29.460  1.00  0.26
ATOM   2738  N   ILE A 379      42.789  74.765  28.811  1.00  0.39
ATOM   2739  CA  ILE A 379      41.924  75.881  29.243  1.00  0.39
ATOM   2740  C   ILE A 379      42.045  76.246  30.690  1.00  0.39
ATOM   2741  O   ILE A 379      42.033  75.384  31.545  1.00  0.39
ATOM   2742  CB  ILE A 379      40.448  75.596  29.026  1.00  0.39
ATOM   2743  CG1 ILE A 379      39.438  76.558  29.364  1.00  0.39
ATOM   2744  CG2 ILE A 379      40.070  74.357  29.523  1.00  0.39
ATOM   2745  CD1 ILE A 379      39.820  77.646  28.570  1.00  0.39
ATOM   2746  N   ASN A 380      42.008  77.545  30.917  1.00  0.42
ATOM   2747  CA  ASN A 380      41.973  78.098  32.275  1.00  0.42
ATOM   2748  C   ASN A 380      40.504  78.144  32.718  1.00  0.42
ATOM   2749  O   ASN A 380      39.597  77.977  31.911  1.00  0.42
ATOM   2750  CB  ASN A 380      42.565  79.504  32.247  1.00  0.42
ATOM   2751  CG  ASN A 380      42.690  80.118  33.646  1.00  0.42
ATOM   2752  OD1 ASN A 380      42.063  79.757  34.619  1.00  0.42
ATOM   2753  ND2 ASN A 380      43.564  81.084  33.775  1.00  0.42
ATOM   2754  N   ARG A 381      40.261  78.283  34.011  1.00  0.50
ATOM   2755  CA  ARG A 381      38.926  78.480  34.562  1.00  0.50
ATOM   2756  C   ARG A 381      38.305  79.762  33.998  1.00  0.50
ATOM   2757  O   ARG A 381      37.102  79.968  34.091  1.00  0.50
ATOM   2758  CB  ARG A 381      38.991  78.541  36.090  1.00  0.50
ATOM   2759  CG  ARG A 381      37.851  77.729  36.712  1.00  0.50
ATOM   2760  CD  ARG A 381      36.463  78.302  36.419  1.00  0.50
ATOM   2761  NE  ARG A 381      35.441  77.355  36.885  1.00  0.50
ATOM   2762  CZ  ARG A 381      34.157  77.653  37.109  1.00  0.50
ATOM   2763  NH1 ARG A 381      33.708  78.899  36.948  1.00  0.50
ATOM   2764  NH2 ARG A 381      33.308  76.693  37.475  1.00  0.50
ATOM   2765  N   THR A 382      39.158  80.630  33.457  1.00  0.62
ATOM   2766  CA  THR A 382      38.718  81.896  32.854  1.00  0.62
ATOM   2767  C   THR A 382      38.066  81.661  31.490  1.00  0.62
ATOM   2768  O   THR A 382      36.949  82.081  31.242  1.00  0.62
ATOM   2769  CB  THR A 382      39.898  82.861  32.711  1.00  0.62
ATOM   2770  OG1 THR A 382      39.414  84.116  32.244  1.00  0.62
ATOM   2771  CG2 THR A 382      40.976  82.334  31.757  1.00  0.62
ATOM   2772  N   ASP A 383      38.783  80.982  30.600  1.00  0.61
ATOM   2773  CA  ASP A 383      38.250  80.771  29.272  1.00  0.61
ATOM   2774  C   ASP A 383      37.109  79.766  29.306  1.00  0.61
ATOM   2775  O   ASP A 383      36.071  80.007  28.712  1.00  0.61
ATOM   2776  CB  ASP A 383      39.313  80.379  28.337  1.00  0.61
ATOM   2777  CG  ASP A 383      40.566  81.105  28.115  1.00  0.61
ATOM   2778  OD1 ASP A 383      40.290  82.145  27.542  1.00  0.61
ATOM   2779  OD2 ASP A 383      41.673  80.675  28.506  1.00  0.61
ATOM   2780  N   PHE A 384      37.275  78.730  30.121  1.00  0.56
ATOM   2781  CA  PHE A 384      36.265  77.674  30.287  1.00  0.56
ATOM   2782  C   PHE A 384      34.859  78.256  30.451  1.00  0.56
ATOM   2783  O   PHE A 384      33.902  77.683  29.953  1.00  0.56
ATOM   2784  CB  PHE A 384      36.613  76.848  31.519  1.00  0.56
ATOM   2785  CG  PHE A 384      35.577  75.752  31.770  1.00  0.56
ATOM   2786  CD1 PHE A 384      35.655  74.555  31.082  1.00  0.56
ATOM   2787  CD2 PHE A 384      34.586  75.938  32.721  1.00  0.56
ATOM   2788  CE1 PHE A 384      34.748  73.537  31.336  1.00  0.56
ATOM   2789  CE2 PHE A 384      33.675  74.923  32.982  1.00  0.56
ATOM   2790  CZ  PHE A 384      33.757  73.721  32.288  1.00  0.56
ATOM   2791  N   ILE A 385      34.768  79.394  31.125  1.00  0.66
ATOM   2792  CA  ILE A 385      33.473  80.051  31.339  1.00  0.66
ATOM   2793  C   ILE A 385      33.105  80.875  30.118  1.00  0.66
ATOM   2794  O   ILE A 385      31.959  80.898  29.768  1.00  0.66
ATOM   2795  CB  ILE A 385      33.498  80.947  32.576  1.00  0.66
ATOM   2796  CG1 ILE A 385      34.480  82.101  32.401  1.00  0.66
ATOM   2797  CG2 ILE A 385      33.834  80.115  33.818  1.00  0.66
ATOM   2798  CD1 ILE A 385      34.469  83.072  33.571  1.00  0.66
ATOM   2799  N   ARG A 386      34.097  81.482  29.491  1.00  0.63
ATOM   2800  CA  ARG A 386      33.913  82.273  28.269  1.00  0.63
ATOM   2801  C   ARG A 386      33.205  81.406  27.221  1.00  0.63
ATOM   2802  O   ARG A 386      32.241  81.833  26.591  1.00  0.63
ATOM   2803  CB  ARG A 386      35.276  82.718  27.740  1.00  0.63
ATOM   2804  CG  ARG A 386      35.134  83.620  26.513  1.00  0.63
ATOM   2805  CD  ARG A 386      36.494  84.086  26.011  1.00  0.63
ATOM   2806  NE  ARG A 386      37.292  82.940  25.537  1.00  0.63
ATOM   2807  CZ  ARG A 386      38.558  83.026  25.121  1.00  0.63
ATOM   2808  NH1 ARG A 386      39.196  84.197  25.131  1.00  0.63
ATOM   2809  NH2 ARG A 386      39.188  81.942  24.677  1.00  0.63
ATOM   2810  N   SER A 387      33.664  80.162  27.118  1.00  0.70
ATOM   2811  CA  SER A 387      33.100  79.182  26.185  1.00  0.70
ATOM   2812  C   SER A 387      31.733  78.709  26.651  1.00  0.70
ATOM   2813  O   SER A 387      30.744  79.055  26.051  1.00  0.70
ATOM   2814  CB  SER A 387      34.035  77.981  26.034  1.00  0.70
ATOM   2815  OG  SER A 387      34.227  77.344  27.299  1.00  0.70
ATOM   2816  N   VAL A 388      31.688  77.888  27.687  1.00  0.75
ATOM   2817  CA  VAL A 388      30.446  77.281  28.183  1.00  0.75
ATOM   2818  C   VAL A 388      29.331  78.336  28.273  1.00  0.75
ATOM   2819  O   VAL A 388      28.158  78.007  28.143  1.00  0.75
ATOM   2820  CB  VAL A 388      30.678  76.647  29.558  1.00  0.75
ATOM   2821  CG1 VAL A 388      31.119  77.694  30.586  1.00  0.75
ATOM   2822  CG2 VAL A 388      29.405  75.944  30.039  1.00  0.75
ATOM   2823  N   SER A 389      29.725  79.576  28.551  1.00  0.73
ATOM   2824  CA  SER A 389      28.769  80.687  28.585  1.00  0.73
ATOM   2825  C   SER A 389      28.316  81.058  27.171  1.00  0.73
ATOM   2826  O   SER A 389      27.194  81.484  26.954  1.00  0.73
ATOM   2827  CB  SER A 389      29.358  81.910  29.284  1.00  0.73
ATOM   2828  OG  SER A 389      30.510  82.381  28.582  1.00  0.73
ATOM   2829  N   ASP A 390      29.222  80.948  26.217  1.00  0.68
ATOM   2830  CA  ASP A 390      28.946  81.163  24.793  1.00  0.68
ATOM   2831  C   ASP A 390      27.998  80.088  24.254  1.00  0.68
ATOM   2832  O   ASP A 390      26.896  80.392  23.809  1.00  0.68
ATOM   2833  CB  ASP A 390      30.251  81.176  23.990  1.00  0.68
ATOM   2834  CG  ASP A 390      29.997  81.531  22.526  1.00  0.68
ATOM   2835  OD1 ASP A 390      29.622  82.696  22.288  1.00  0.68
ATOM   2836  OD2 ASP A 390      30.209  80.634  21.677  1.00  0.68
ATOM   2837  N   LEU A 391      28.435  78.835  24.367  1.00  0.69
ATOM   2838  CA  LEU A 391      27.698  77.685  23.828  1.00  0.69
ATOM   2839  C   LEU A 391      26.230  77.665  24.287  1.00  0.69
ATOM   2840  O   LEU A 391      25.342  77.442  23.467  1.00  0.69
ATOM   2841  CB  LEU A 391      28.445  76.405  24.216  1.00  0.69
ATOM   2842  CG  LEU A 391      27.755  75.142  23.693  1.00  0.69
ATOM   2843  CD1 LEU A 391      28.748  74.005  23.663  1.00  0.69
ATOM   2844  CD2 LEU A 391      26.583  74.736  24.593  1.00  0.69
ATOM   2845  N   ASN A 392      25.991  77.920  25.569  1.00  0.65
ATOM   2846  CA  ASN A 392      24.620  77.886  26.102  1.00  0.65
ATOM   2847  C   ASN A 392      24.109  79.266  26.527  1.00  0.65
ATOM   2848  O   ASN A 392      23.423  79.413  27.537  1.00  0.65
ATOM   2849  CB  ASN A 392      24.530  76.920  27.289  1.00  0.65
ATOM   2850  CG  ASN A 392      23.096  76.858  27.821  1.00  0.65
ATOM   2851  OD1 ASN A 392      22.158  77.055  27.067  1.00  0.65
ATOM   2852  ND2 ASN A 392      22.968  76.654  29.120  1.00  0.65
ATOM   2853  N   ILE A 393      24.455  80.283  25.755  1.00  0.56
ATOM   2854  CA  ILE A 393      23.961  81.643  26.024  1.00  0.56
ATOM   2855  C   ILE A 393      22.444  81.752  25.785  1.00  0.56
ATOM   2856  O   ILE A 393      21.824  82.759  26.115  1.00  0.56
ATOM   2857  CB  ILE A 393      24.710  82.669  25.163  1.00  0.56
ATOM   2858  CG1 ILE A 393      24.295  84.099  25.531  1.00  0.56
ATOM   2859  CG2 ILE A 393      24.470  82.406  23.670  1.00  0.56
ATOM   2860  CD1 ILE A 393      24.595  84.409  27.001  1.00  0.56
ATOM   2861  N   TYR A 394      21.892  80.737  25.128  1.00  0.49
ATOM   2862  CA  TYR A 394      20.472  80.740  24.748  1.00  0.49
ATOM   2863  C   TYR A 394      19.539  80.366  25.906  1.00  0.49
ATOM   2864  O   TYR A 394      18.363  80.725  25.894  1.00  0.49
ATOM   2865  CB  TYR A 394      20.237  79.810  23.555  1.00  0.49
ATOM   2866  CG  TYR A 394      20.572  78.355  23.884  1.00  0.49
ATOM   2867  CD1 TYR A 394      21.847  77.863  23.633  1.00  0.49
ATOM   2868  CD2 TYR A 394      19.592  77.516  24.391  1.00  0.49
ATOM   2869  CE1 TYR A 394      22.146  76.537  23.904  1.00  0.49
ATOM   2870  CE2 TYR A 394      19.889  76.179  24.632  1.00  0.49
ATOM   2871  CZ  TYR A 394      21.169  75.715  24.413  1.00  0.49
ATOM   2872  OH  TYR A 394      21.494  74.465  24.686  1.00  0.49
ATOM   2873  N   VAL A 395      20.067  79.619  26.870  1.00  0.58
ATOM   2874  CA  VAL A 395      19.259  79.140  28.006  1.00  0.58
ATOM   2875  C   VAL A 395      19.373  80.093  29.197  1.00  0.58
ATOM   2876  O   VAL A 395      20.324  80.855  29.313  1.00  0.58
ATOM   2877  CB  VAL A 395      19.699  77.739  28.430  1.00  0.58
ATOM   2878  CG1 VAL A 395      18.950  77.244  29.665  1.00  0.58
ATOM   2879  CG2 VAL A 395      19.409  76.739  27.351  1.00  0.58
ATOM   2880  N   ASN A 396      18.374  80.012  30.078  1.00  0.59
ATOM   2881  CA  ASN A 396      18.339  80.811  31.309  1.00  0.59
ATOM   2882  C   ASN A 396      19.650  80.609  32.080  1.00  0.59
ATOM   2883  O   ASN A 396      20.344  79.603  31.913  1.00  0.59
ATOM   2884  CB  ASN A 396      17.147  80.392  32.174  1.00  0.59
ATOM   2885  CG  ASN A 396      17.251  78.939  32.639  1.00  0.59
ATOM   2886  OD1 ASN A 396      18.327  78.395  32.793  1.00  0.59
ATOM   2887  ND2 ASN A 396      16.110  78.327  32.855  1.00  0.59
ATOM   2888  N   ASN A 397      19.966  81.585  32.917  1.00  0.65
ATOM   2889  CA  ASN A 397      21.219  81.549  33.693  1.00  0.65
ATOM   2890  C   ASN A 397      21.200  80.380  34.677  1.00  0.65
ATOM   2891  O   ASN A 397      22.237  79.811  34.995  1.00  0.65
ATOM   2892  CB  ASN A 397      21.426  82.868  34.439  1.00  0.65
ATOM   2893  CG  ASN A 397      20.309  83.155  35.444  1.00  0.65
ATOM   2894  OD1 ASN A 397      19.668  82.281  35.997  1.00  0.65
ATOM   2895  ND2 ASN A 397      20.070  84.426  35.681  1.00  0.65
ATOM   2896  N   ALA A 398      19.996  79.982  35.081  1.00  0.71
ATOM   2897  CA  ALA A 398      19.804  78.946  36.090  1.00  0.71
ATOM   2898  C   ALA A 398      20.429  77.664  35.548  1.00  0.71
ATOM   2899  O   ALA A 398      21.085  76.923  36.271  1.00  0.71
ATOM   2900  CB  ALA A 398      18.305  78.810  36.373  1.00  0.71
ATOM   2901  N   GLY A 399      20.163  77.382  34.265  1.00  0.75
ATOM   2902  CA  GLY A 399      20.619  76.154  33.576  1.00  0.75
ATOM   2903  C   GLY A 399      22.048  76.355  33.167  1.00  0.75
ATOM   2904  O   GLY A 399      22.830  75.422  33.130  1.00  0.75
ATOM   2905  N   ARG A 400      22.356  77.607  32.870  1.00  0.65
ATOM   2906  CA  ARG A 400      23.700  78.007  32.446  1.00  0.65
ATOM   2907  C   ARG A 400      24.691  77.693  33.567  1.00  0.65
ATOM   2908  O   ARG A 400      25.715  77.052  33.348  1.00  0.65
ATOM   2909  CB  ARG A 400      23.709  79.507  32.174  1.00  0.65
ATOM   2910  CG  ARG A 400      24.058  79.817  30.722  1.00  0.65
ATOM   2911  CD  ARG A 400      23.974  81.319  30.463  1.00  0.65
ATOM   2912  NE  ARG A 400      22.595  81.782  30.696  1.00  0.65
ATOM   2913  CZ  ARG A 400      22.252  83.035  31.005  1.00  0.65
ATOM   2914  NH1 ARG A 400      23.193  83.967  31.164  1.00  0.65
ATOM   2915  NH2 ARG A 400      20.967  83.366  31.149  1.00  0.65
ATOM   2916  N   GLU A 401      24.309  78.084  34.779  1.00  0.69
ATOM   2917  CA  GLU A 401      25.119  77.841  35.979  1.00  0.69
ATOM   2918  C   GLU A 401      25.194  76.339  36.246  1.00  0.69
ATOM   2919  O   GLU A 401      26.273  75.788  36.459  1.00  0.69
ATOM   2920  CB  GLU A 401      24.485  78.516  37.194  1.00  0.69
ATOM   2921  CG  GLU A 401      24.374  80.031  37.024  1.00  0.69
ATOM   2922  CD  GLU A 401      23.792  80.673  38.281  1.00  0.69
ATOM   2923  OE1 GLU A 401      22.652  80.306  38.640  1.00  0.69
ATOM   2924  OE2 GLU A 401      24.515  81.504  38.871  1.00  0.69
ATOM   2925  N   ALA A 402      24.031  75.696  36.167  1.00  0.77
ATOM   2926  CA  ALA A 402      23.932  74.263  36.457  1.00  0.77
ATOM   2927  C   ALA A 402      24.828  73.437  35.544  1.00  0.77
ATOM   2928  O   ALA A 402      25.547  72.565  36.014  1.00  0.77
ATOM   2929  CB  ALA A 402      22.550  73.775  36.204  1.00  0.77
ATOM   2930  N   ILE A 403      24.820  73.772  34.259  1.00  0.74
ATOM   2931  CA  ILE A 403      25.628  73.046  33.268  1.00  0.74
ATOM   2932  C   ILE A 403      27.114  73.277  33.551  1.00  0.74
ATOM   2933  O   ILE A 403      27.904  72.335  33.550  1.00  0.74
ATOM   2934  CB  ILE A 403      25.290  73.524  31.855  1.00  0.74
ATOM   2935  CG1 ILE A 403      23.798  73.351  31.569  1.00  0.74
ATOM   2936  CG2 ILE A 403      26.118  72.736  30.828  1.00  0.74
ATOM   2937  CD1 ILE A 403      23.411  73.916  30.206  1.00  0.74
ATOM   2938  N   THR A 404      27.452  74.528  33.836  1.00  0.76
ATOM   2939  CA  THR A 404      28.845  74.902  34.115  1.00  0.76
ATOM   2940  C   THR A 404      29.351  74.118  35.327  1.00  0.76
ATOM   2941  O   THR A 404      30.348  73.418  35.230  1.00  0.76
ATOM   2942  CB  THR A 404      28.959  76.405  34.382  1.00  0.76
ATOM   2943  OG1 THR A 404      28.604  77.119  33.198  1.00  0.76
ATOM   2944  CG2 THR A 404      30.371  76.786  34.841  1.00  0.76
ATOM   2945  N   PHE A 405      28.620  74.231  36.431  1.00  0.67
ATOM   2946  CA  PHE A 405      28.970  73.509  37.661  1.00  0.67
ATOM   2947  C   PHE A 405      29.039  72.003  37.381  1.00  0.67
ATOM   2948  O   PHE A 405      29.941  71.317  37.853  1.00  0.67
ATOM   2949  CB  PHE A 405      27.921  73.785  38.738  1.00  0.67
ATOM   2950  CG  PHE A 405      28.329  73.149  40.069  1.00  0.67
ATOM   2951  CD1 PHE A 405      29.287  73.776  40.856  1.00  0.67
ATOM   2952  CD2 PHE A 405      27.733  71.970  40.505  1.00  0.67
ATOM   2953  CE1 PHE A 405      29.651  73.227  42.078  1.00  0.67
ATOM   2954  CE2 PHE A 405      28.096  71.423  41.730  1.00  0.67
ATOM   2955  CZ  PHE A 405      29.056  72.050  42.515  1.00  0.67
ATOM   2956  N   GLU A 406      28.113  71.542  36.543  1.00  0.73
ATOM   2957  CA  GLU A 406      28.009  70.126  36.177  1.00  0.73
ATOM   2958  C   GLU A 406      29.252  69.636  35.426  1.00  0.73
ATOM   2959  O   GLU A 406      29.712  68.520  35.652  1.00  0.73
ATOM   2960  CB  GLU A 406      26.768  69.917  35.307  1.00  0.73
ATOM   2961  CG  GLU A 406      26.560  68.446  34.930  1.00  0.73
ATOM   2962  CD  GLU A 406      26.350  67.563  36.164  1.00  0.73
ATOM   2963  OE1 GLU A 406      26.075  68.130  37.247  1.00  0.73
ATOM   2964  OE2 GLU A 406      26.476  66.330  36.004  1.00  0.73
ATOM   2965  N   TYR A 407      29.791  70.494  34.569  1.00  0.77
ATOM   2966  CA  TYR A 407      30.957  70.133  33.753  1.00  0.77
ATOM   2967  C   TYR A 407      32.245  70.790  34.242  1.00  0.77
ATOM   2968  O   TYR A 407      33.193  70.968  33.477  1.00  0.77
ATOM   2969  CB  TYR A 407      30.712  70.493  32.295  1.00  0.77
ATOM   2970  CG  TYR A 407      29.815  69.472  31.609  1.00  0.77
ATOM   2971  CD1 TYR A 407      30.352  68.246  31.237  1.00  0.77
ATOM   2972  CD2 TYR A 407      28.465  69.732  31.415  1.00  0.77
ATOM   2973  CE1 TYR A 407      29.533  67.263  30.698  1.00  0.77
ATOM   2974  CE2 TYR A 407      27.646  68.748  30.874  1.00  0.77
ATOM   2975  CZ  TYR A 407      28.180  67.517  30.520  1.00  0.77
ATOM   2976  OH  TYR A 407      27.373  66.560  30.012  1.00  0.77
ATOM   2977  N   THR A 408      32.296  71.054  35.540  1.00  0.70
ATOM   2978  CA  THR A 408      33.499  71.628  36.161  1.00  0.70
ATOM   2979  C   THR A 408      34.414  70.485  36.609  1.00  0.70
ATOM   2980  O   THR A 408      33.974  69.531  37.248  1.00  0.70
ATOM   2981  CB  THR A 408      33.106  72.497  37.356  1.00  0.70
ATOM   2982  OG1 THR A 408      32.307  73.585  36.903  1.00  0.70
ATOM   2983  CG2 THR A 408      34.341  73.029  38.087  1.00  0.70
ATOM   2984  N   ASP A 409      35.699  70.655  36.319  1.00  0.53
ATOM   2985  CA  ASP A 409      36.719  69.666  36.681  1.00  0.53
ATOM   2986  C   ASP A 409      37.394  70.072  37.995  1.00  0.53
ATOM   2987  O   ASP A 409      38.027  71.123  38.073  1.00  0.53
ATOM   2988  CB  ASP A 409      37.745  69.585  35.561  1.00  0.53
ATOM   2989  CG  ASP A 409      38.797  68.592  36.021  1.00  0.53
ATOM   2990  OD1 ASP A 409      38.433  67.380  36.033  1.00  0.53
ATOM   2991  OD2 ASP A 409      39.975  69.014  36.105  1.00  0.53
ATOM   2992  N   TRP A 410      37.169  69.252  39.012  1.00  0.22
ATOM   2993  CA  TRP A 410      37.735  69.499  40.349  1.00  0.22
ATOM   2994  C   TRP A 410      39.242  69.246  40.351  1.00  0.22
ATOM   2995  O   TRP A 410      39.775  68.628  39.439  1.00  0.22
ATOM   2996  CB  TRP A 410      37.051  68.622  41.402  1.00  0.22
ATOM   2997  CG  TRP A 410      37.287  67.131  41.154  1.00  0.22
ATOM   2998  CD1 TRP A 410      38.283  66.399  41.645  1.00  0.22
ATOM   2999  CD2 TRP A 410      36.460  66.281  40.438  1.00  0.22
ATOM   3000  NE1 TRP A 410      38.118  65.127  41.288  1.00  0.22
ATOM   3001  CE2 TRP A 410      37.013  65.017  40.552  1.00  0.22
ATOM   3002  CE3 TRP A 410      35.288  66.478  39.719  1.00  0.22
ATOM   3003  CZ2 TRP A 410      36.393  63.933  39.945  1.00  0.22
ATOM   3004  CZ3 TRP A 410      34.669  65.395  39.107  1.00  0.22
ATOM   3005  CH2 TRP A 410      35.221  64.123  39.220  1.00  0.22
ATOM   3006  N   LEU A 411      39.892  69.740  41.396  1.00  0.19
ATOM   3007  CA  LEU A 411      41.350  69.643  41.525  1.00  0.19
ATOM   3008  C   LEU A 411      41.765  68.174  41.524  1.00  0.19
ATOM   3009  O   LEU A 411      41.196  67.384  42.276  1.00  0.19
ATOM   3010  CB  LEU A 411      41.779  70.363  42.809  1.00  0.19
ATOM   3011  CG  LEU A 411      43.290  70.262  43.061  1.00  0.19
ATOM   3012  CD1 LEU A 411      43.700  71.219  44.178  1.00  0.19
ATOM   3013  CD2 LEU A 411      43.708  68.850  43.491  1.00  0.19
ATOM   3014  N   ASN A 412      42.818  67.903  40.750  1.00  0.21
ATOM   3015  CA  ASN A 412      43.515  66.598  40.731  1.00  0.21
ATOM   3016  C   ASN A 412      43.392  65.808  39.412  1.00  0.21
ATOM   3017  O   ASN A 412      43.517  64.600  39.289  1.00  0.21
ATOM   3018  CB  ASN A 412      43.159  65.694  41.921  1.00  0.21
ATOM   3019  CG  ASN A 412      43.842  64.360  41.841  1.00  0.21
ATOM   3020  OD1 ASN A 412      44.771  64.129  41.086  1.00  0.21
ATOM   3021  ND2 ASN A 412      43.459  63.471  42.710  1.00  0.21
ATOM   3022  N   PRO A 413      42.835  66.392  38.388  1.00  0.30
ATOM   3023  CA  PRO A 413      43.347  66.109  37.042  1.00  0.30
ATOM   3024  C   PRO A 413      43.924  67.435  36.568  1.00  0.30
ATOM   3025  O   PRO A 413      43.557  68.486  37.100  1.00  0.30
ATOM   3026  CB  PRO A 413      42.109  65.717  36.249  1.00  0.30
ATOM   3027  CG  PRO A 413      41.061  66.613  36.865  1.00  0.30
ATOM   3028  CD  PRO A 413      41.408  66.702  38.335  1.00  0.30
ATOM   3029  N   ASN A 414      44.891  67.370  35.664  1.00  0.29
ATOM   3030  CA  ASN A 414      45.518  68.605  35.203  1.00  0.29
ATOM   3031  C   ASN A 414      44.436  69.415  34.598  1.00  0.29
ATOM   3032  O   ASN A 414      44.075  69.106  33.526  1.00  0.29
ATOM   3033  CB  ASN A 414      46.654  68.334  34.254  1.00  0.29
ATOM   3034  CG  ASN A 414      47.249  69.556  33.580  1.00  0.29
ATOM   3035  OD1 ASN A 414      46.730  70.652  33.703  1.00  0.29
ATOM   3036  ND2 ASN A 414      48.419  69.357  32.999  1.00  0.29
ATOM   3037  N   ASP A 415      43.736  70.276  35.293  1.00  0.34
ATOM   3038  CA  ASP A 415      42.714  71.126  34.688  1.00  0.34
ATOM   3039  C   ASP A 415      43.279  71.576  33.338  1.00  0.34
ATOM   3040  O   ASP A 415      44.363  71.195  32.949  1.00  0.34
ATOM   3041  CB  ASP A 415      42.438  72.272  35.658  1.00  0.34
ATOM   3042  CG  ASP A 415      41.720  71.909  36.877  1.00  0.34
ATOM   3043  OD1 ASP A 415      40.670  71.297  36.694  1.00  0.34
ATOM   3044  OD2 ASP A 415      42.279  72.204  37.944  1.00  0.34
ATOM   3045  N   PRO A 416      43.057  72.780  32.907  1.00  0.32
ATOM   3046  CA  PRO A 416      43.386  73.076  31.526  1.00  0.32
ATOM   3047  C   PRO A 416      43.245  71.935  30.505  1.00  0.32
ATOM   3048  O   PRO A 416      42.592  72.093  29.496  1.00  0.32
ATOM   3049  CB  PRO A 416      44.773  73.604  31.772  1.00  0.32
ATOM   3050  CG  PRO A 416      44.900  74.185  33.137  1.00  0.32
ATOM   3051  CD  PRO A 416      43.519  73.971  33.632  1.00  0.32
ATOM   3052  N   ILE A 417      43.826  70.774  30.724  1.00  0.37
ATOM   3053  CA  ILE A 417      43.697  69.584  29.925  1.00  0.37
ATOM   3054  C   ILE A 417      42.344  68.940  30.210  1.00  0.37
ATOM   3055  O   ILE A 417      41.673  68.479  29.297  1.00  0.37
ATOM   3056  CB  ILE A 417      44.845  68.618  30.186  1.00  0.37
ATOM   3057  CG1 ILE A 417      44.767  67.943  31.485  1.00  0.37
ATOM   3058  CG2 ILE A 417      46.201  69.277  29.981  1.00  0.37
ATOM   3059  CD1 ILE A 417      45.799  66.934  31.828  1.00  0.37
ATOM   3060  N   LYS A 418      41.988  68.929  31.492  1.00  0.51
ATOM   3061  CA  LYS A 418      40.707  68.413  31.947  1.00  0.51
ATOM   3062  C   LYS A 418      39.622  69.461  31.690  1.00  0.51
ATOM   3063  O   LYS A 418      38.464  69.140  31.437  1.00  0.51
ATOM   3064  CB  LYS A 418      40.823  68.118  33.419  1.00  0.51
ATOM   3065  CG  LYS A 418      39.565  67.405  33.716  1.00  0.51
ATOM   3066  CD  LYS A 418      39.291  66.027  33.300  1.00  0.51
ATOM   3067  CE  LYS A 418      38.000  65.417  33.836  1.00  0.51
ATOM   3068  NZ  LYS A 418      36.812  66.202  33.477  1.00  0.51
ATOM   3069  N   ASN A 419      40.038  70.718  31.766  1.00  0.51
ATOM   3070  CA  ASN A 419      39.118  71.831  31.570  1.00  0.51
ATOM   3071  C   ASN A 419      38.587  71.828  30.134  1.00  0.51
ATOM   3072  O   ASN A 419      37.386  71.805  29.932  1.00  0.51
ATOM   3073  CB  ASN A 419      39.902  73.036  32.009  1.00  0.51
ATOM   3074  CG  ASN A 419      39.226  74.031  32.883  1.00  0.51
ATOM   3075  OD1 ASN A 419      39.810  74.297  33.910  1.00  0.51
ATOM   3076  ND2 ASN A 419      38.021  74.446  32.570  1.00  0.51
ATOM   3077  N   ARG A 420      39.496  71.728  29.168  1.00  0.53
ATOM   3078  CA  ARG A 420      39.148  71.793  27.745  1.00  0.53
ATOM   3079  C   ARG A 420      38.245  70.628  27.379  1.00  0.53
ATOM   3080  O   ARG A 420      37.209  70.806  26.742  1.00  0.53
ATOM   3081  CB  ARG A 420      40.464  71.648  27.018  1.00  0.53
ATOM   3082  CG  ARG A 420      41.366  72.897  27.096  1.00  0.53
ATOM   3083  CD  ARG A 420      40.754  74.208  26.659  1.00  0.53
ATOM   3084  NE  ARG A 420      41.593  75.345  26.594  1.00  0.53
ATOM   3085  CZ  ARG A 420      41.197  76.544  26.385  1.00  0.53
ATOM   3086  NH1 ARG A 420      39.863  76.682  26.095  1.00  0.53
ATOM   3087  NH2 ARG A 420      42.082  77.573  26.437  1.00  0.53
ATOM   3088  N   GLU A 421      38.634  69.446  27.852  1.00  0.65
ATOM   3089  CA  GLU A 421      37.895  68.215  27.538  1.00  0.65
ATOM   3090  C   GLU A 421      36.485  68.241  28.135  1.00  0.65
ATOM   3091  O   GLU A 421      35.596  67.535  27.666  1.00  0.65
ATOM   3092  CB  GLU A 421      38.661  66.984  28.017  1.00  0.65
ATOM   3093  CG  GLU A 421      38.898  66.983  29.524  1.00  0.65
ATOM   3094  CD  GLU A 421      39.664  65.742  29.963  1.00  0.65
ATOM   3095  OE1 GLU A 421      40.801  65.573  29.475  1.00  0.65
ATOM   3096  OE2 GLU A 421      39.081  64.967  30.745  1.00  0.65
ATOM   3097  N   ALA A 422      36.314  69.044  29.182  1.00  0.74
ATOM   3098  CA  ALA A 422      35.017  69.183  29.856  1.00  0.74
ATOM   3099  C   ALA A 422      33.981  69.832  28.943  1.00  0.74
ATOM   3100  O   ALA A 422      32.838  69.386  28.892  1.00  0.74
ATOM   3101  CB  ALA A 422      35.175  70.003  31.133  1.00  0.74
ATOM   3102  N   ILE A 423      34.389  70.872  28.217  1.00  0.68
ATOM   3103  CA  ILE A 423      33.514  71.540  27.247  1.00  0.68
ATOM   3104  C   ILE A 423      33.165  70.595  26.110  1.00  0.68
ATOM   3105  O   ILE A 423      32.106  70.605  25.507  1.00  0.68
ATOM   3106  CB  ILE A 423      34.035  72.859  26.695  1.00  0.68
ATOM   3107  CG1 ILE A 423      34.504  73.818  27.785  1.00  0.68
ATOM   3108  CG2 ILE A 423      32.965  73.546  25.838  1.00  0.68
ATOM   3109  CD1 ILE A 423      35.865  73.389  28.280  1.00  0.68
ATOM   3110  N   ASP A 424      34.139  69.798  25.747  1.00  0.70
ATOM   3111  CA  ASP A 424      33.977  68.841  24.647  1.00  0.70
ATOM   3112  C   ASP A 424      33.038  67.711  25.062  1.00  0.70
ATOM   3113  O   ASP A 424      32.146  67.315  24.310  1.00  0.70
ATOM   3114  CB  ASP A 424      35.336  68.265  24.256  1.00  0.70
ATOM   3115  CG  ASP A 424      36.259  69.334  23.688  1.00  0.70
ATOM   3116  OD1 ASP A 424      35.878  69.901  22.692  1.00  0.70
ATOM   3117  OD2 ASP A 424      37.343  69.536  24.247  1.00  0.70
ATOM   3118  N   ARG A 425      33.247  67.233  26.285  1.00  0.70
ATOM   3119  CA  ARG A 425      32.400  66.182  26.868  1.00  0.70
ATOM   3120  C   ARG A 425      30.973  66.706  27.045  1.00  0.70
ATOM   3121  O   ARG A 425      30.023  65.935  27.084  1.00  0.70
ATOM   3122  CB  ARG A 425      32.956  65.760  28.223  1.00  0.70
ATOM   3123  CG  ARG A 425      32.099  64.651  28.844  1.00  0.70
ATOM   3124  CD  ARG A 425      32.743  64.116  30.112  1.00  0.70
ATOM   3125  NE  ARG A 425      34.113  63.681  29.785  1.00  0.70
ATOM   3126  CZ  ARG A 425      34.911  62.992  30.598  1.00  0.70
ATOM   3127  NH1 ARG A 425      34.482  62.611  31.801  1.00  0.70
ATOM   3128  NH2 ARG A 425      36.150  62.694  30.208  1.00  0.70
ATOM   3129  N   MET A 426      30.864  68.022  27.164  1.00  0.77
ATOM   3130  CA  MET A 426      29.567  68.677  27.361  1.00  0.77
ATOM   3131  C   MET A 426      28.875  68.962  26.028  1.00  0.77
ATOM   3132  O   MET A 426      27.655  68.880  25.928  1.00  0.77
ATOM   3133  CB  MET A 426      29.727  69.957  28.173  1.00  0.77
ATOM   3134  CG  MET A 426      30.503  71.016  27.472  1.00  0.77
ATOM   3135  SD  MET A 426      30.849  72.559  28.350  1.00  0.77
ATOM   3136  CE  MET A 426      31.830  71.973  29.709  1.00  0.77
ATOM   3137  N   VAL A 427      29.667  69.276  25.006  1.00  0.77
ATOM   3138  CA  VAL A 427      29.121  69.542  23.665  1.00  0.77
ATOM   3139  C   VAL A 427      28.562  68.257  23.066  1.00  0.77
ATOM   3140  O   VAL A 427      27.430  68.222  22.584  1.00  0.77
ATOM   3141  CB  VAL A 427      30.182  70.114  22.746  1.00  0.77
ATOM   3142  CG1 VAL A 427      29.640  70.280  21.317  1.00  0.77
ATOM   3143  CG2 VAL A 427      30.534  71.457  23.358  1.00  0.77
ATOM   3144  N   GLY A 428      29.385  67.207  23.113  1.00  0.81
ATOM   3145  CA  GLY A 428      28.972  65.905  22.583  1.00  0.81
ATOM   3146  C   GLY A 428      27.719  65.430  23.309  1.00  0.81
ATOM   3147  O   GLY A 428      26.750  65.004  22.685  1.00  0.81
ATOM   3148  N   ASP A 429      27.742  65.637  24.620  1.00  0.76
ATOM   3149  CA  ASP A 429      26.615  65.270  25.489  1.00  0.76
ATOM   3150  C   ASP A 429      25.324  66.014  25.148  1.00  0.76
ATOM   3151  O   ASP A 429      24.290  65.383  24.971  1.00  0.76
ATOM   3152  CB  ASP A 429      26.971  65.522  26.954  1.00  0.76
ATOM   3153  CG  ASP A 429      27.843  64.407  27.531  1.00  0.76
ATOM   3154  OD1 ASP A 429      28.305  63.571  26.716  1.00  0.76
ATOM   3155  OD2 ASP A 429      28.033  64.408  28.758  1.00  0.76
ATOM   3156  N   TYR A 430      25.414  67.331  25.015  1.00  0.74
ATOM   3157  CA  TYR A 430      24.208  68.156  24.841  1.00  0.74
ATOM   3158  C   TYR A 430      23.564  68.007  23.459  1.00  0.74
ATOM   3159  O   TYR A 430      22.349  67.910  23.356  1.00  0.74
ATOM   3160  CB  TYR A 430      24.509  69.631  25.108  1.00  0.74
ATOM   3161  CG  TYR A 430      23.250  70.481  24.913  1.00  0.74
ATOM   3162  CD1 TYR A 430      22.309  70.582  25.900  1.00  0.74
ATOM   3163  CD2 TYR A 430      23.040  71.170  23.743  1.00  0.74
ATOM   3164  CE1 TYR A 430      21.172  71.351  25.787  1.00  0.74
ATOM   3165  CE2 TYR A 430      21.894  71.943  23.577  1.00  0.74
ATOM   3166  CZ  TYR A 430      20.949  72.007  24.595  1.00  0.74
ATOM   3167  OH  TYR A 430      19.800  72.729  24.425  1.00  0.74
ATOM   3168  N   GLN A 431      24.396  67.957  22.424  1.00  0.73
ATOM   3169  CA  GLN A 431      23.889  67.987  21.045  1.00  0.73
ATOM   3170  C   GLN A 431      23.699  66.595  20.472  1.00  0.73
ATOM   3171  O   GLN A 431      22.936  66.379  19.591  1.00  0.73
ATOM   3172  CB  GLN A 431      24.828  68.786  20.142  1.00  0.73
ATOM   3173  CG  GLN A 431      24.811  70.281  20.461  1.00  0.73
ATOM   3174  CD  GLN A 431      23.427  70.885  20.238  1.00  0.73
ATOM   3175  OE1 GLN A 431      22.668  71.079  21.154  1.00  0.73
ATOM   3176  NE2 GLN A 431      23.111  71.190  19.000  1.00  0.73
ATOM   3177  N   PHE A 432      24.429  65.603  20.921  1.00  0.74
ATOM   3178  CA  PHE A 432      24.386  64.278  20.280  1.00  0.74
ATOM   3179  C   PHE A 432      24.066  63.157  21.262  1.00  0.74
ATOM   3180  O   PHE A 432      22.936  62.676  21.311  1.00  0.74
ATOM   3181  CB  PHE A 432      25.706  64.010  19.558  1.00  0.74
ATOM   3182  CG  PHE A 432      26.070  65.159  18.619  1.00  0.74
ATOM   3183  CD1 PHE A 432      25.597  65.188  17.313  1.00  0.74
ATOM   3184  CD2 PHE A 432      26.878  66.186  19.089  1.00  0.74
ATOM   3185  CE1 PHE A 432      25.944  66.241  16.475  1.00  0.74
ATOM   3186  CE2 PHE A 432      27.222  67.239  18.252  1.00  0.74
ATOM   3187  CZ  PHE A 432      26.757  67.265  16.943  1.00  0.74
ATOM   3188  N   THR A 433      25.068  62.757  22.039  1.00  0.77
ATOM   3189  CA  THR A 433      24.963  61.571  22.903  1.00  0.77
ATOM   3190  C   THR A 433      23.651  61.560  23.678  1.00  0.77
ATOM   3191  O   THR A 433      22.912  60.631  23.644  1.00  0.77
ATOM   3192  CB  THR A 433      26.132  61.524  23.887  1.00  0.77
ATOM   3193  OG1 THR A 433      27.357  61.384  23.164  1.00  0.77
ATOM   3194  CG2 THR A 433      25.977  60.408  24.908  1.00  0.77
ATOM   3195  N   CYS A 434      23.328  62.619  24.370  1.00  0.80
ATOM   3196  CA  CYS A 434      22.122  62.651  25.216  1.00  0.80
ATOM   3197  C   CYS A 434      20.787  62.796  24.487  1.00  0.80
ATOM   3198  O   CYS A 434      19.814  62.150  24.867  1.00  0.80
ATOM   3199  CB  CYS A 434      22.282  63.696  26.312  1.00  0.80
ATOM   3200  SG  CYS A 434      23.587  63.148  27.462  1.00  0.80
ATOM   3201  N   PRO A 435      20.737  63.627  23.446  1.00  0.79
ATOM   3202  CA  PRO A 435      19.535  63.759  22.610  1.00  0.79
ATOM   3203  C   PRO A 435      19.189  62.394  22.020  1.00  0.79
ATOM   3204  O   PRO A 435      18.082  61.889  22.192  1.00  0.79
ATOM   3205  CB  PRO A 435      19.956  64.732  21.514  1.00  0.79
ATOM   3206  CG  PRO A 435      20.967  65.621  22.219  1.00  0.79
ATOM   3207  CD  PRO A 435      21.725  64.671  23.118  1.00  0.79
ATOM   3208  N   THR A 436      20.200  61.761  21.437  1.00  0.79
ATOM   3209  CA  THR A 436      20.046  60.424  20.834  1.00  0.79
ATOM   3210  C   THR A 436      19.692  59.405  21.921  1.00  0.79
ATOM   3211  O   THR A 436      19.077  58.381  21.649  1.00  0.79
ATOM   3212  CB  THR A 436      21.335  59.989  20.129  1.00  0.79
ATOM   3213  OG1 THR A 436      22.363  59.767  21.090  1.00  0.79
ATOM   3214  CG2 THR A 436      21.777  61.043  19.107  1.00  0.79
ATOM   3215  N   ALA A 437      20.116  59.707  23.147  1.00  0.81
ATOM   3216  CA  ALA A 437      19.829  58.853  24.306  1.00  0.81
ATOM   3217  C   ALA A 437      18.350  58.974  24.671  1.00  0.81
ATOM   3218  O   ALA A 437      17.691  57.986  24.982  1.00  0.81
ATOM   3219  CB  ALA A 437      20.683  59.277  25.499  1.00  0.81
ATOM   3220  N   ASP A 438      17.842  60.200  24.573  1.00  0.81
ATOM   3221  CA  ASP A 438      16.436  60.493  24.871  1.00  0.81
ATOM   3222  C   ASP A 438      15.541  59.883  23.795  1.00  0.81
ATOM   3223  O   ASP A 438      14.533  59.252  24.097  1.00  0.81
ATOM   3224  CB  ASP A 438      16.211  62.006  24.923  1.00  0.81
ATOM   3225  CG  ASP A 438      16.980  62.649  26.075  1.00  0.81
ATOM   3226  OD1 ASP A 438      16.707  62.227  27.207  1.00  0.81
ATOM   3227  OD2 ASP A 438      17.811  63.533  25.784  1.00  0.81
ATOM   3228  N   PHE A 439      15.981  60.032  22.548  1.00  0.78
ATOM   3229  CA  PHE A 439      15.247  59.520  21.399  1.00  0.78
ATOM   3230  C   PHE A 439      15.217  57.991  21.418  1.00  0.78
ATOM   3231  O   PHE A 439      14.243  57.306  21.166  1.00  0.78
ATOM   3232  CB  PHE A 439      15.848  60.016  20.095  1.00  0.78
ATOM   3233  CG  PHE A 439      15.041  59.520  18.889  1.00  0.78
ATOM   3234  CD1 PHE A 439      13.902  60.200  18.487  1.00  0.78
ATOM   3235  CD2 PHE A 439      15.473  58.419  18.163  1.00  0.78
ATOM   3236  CE1 PHE A 439      13.158  59.761  17.403  1.00  0.78
ATOM   3237  CE2 PHE A 439      14.749  57.989  17.058  1.00  0.78
ATOM   3238  CZ  PHE A 439      13.589  58.655  16.683  1.00  0.78
ATOM   3239  N   ALA A 440      16.340  57.405  21.763  1.00  0.82
ATOM   3240  CA  ALA A 440      16.446  55.941  21.842  1.00  0.82
ATOM   3241  C   ALA A 440      15.407  55.422  22.838  1.00  0.82
ATOM   3242  O   ALA A 440      14.607  54.546  22.519  1.00  0.82
ATOM   3243  CB  ALA A 440      17.843  55.550  22.315  1.00  0.82
ATOM   3244  N   ARG A 441      15.365  56.079  23.996  1.00  0.74
ATOM   3245  CA  ARG A 441      14.387  55.750  25.042  1.00  0.74
ATOM   3246  C   ARG A 441      12.965  55.868  24.503  1.00  0.74
ATOM   3247  O   ARG A 441      12.203  54.905  24.529  1.00  0.74
ATOM   3248  CB  ARG A 441      14.551  56.679  26.245  1.00  0.74
ATOM   3249  CG  ARG A 441      15.878  56.471  26.963  1.00  0.74
ATOM   3250  CD  ARG A 441      15.985  57.371  28.181  1.00  0.74
ATOM   3251  NE  ARG A 441      17.240  57.079  28.877  1.00  0.74
ATOM   3252  CZ  ARG A 441      17.418  56.143  29.820  1.00  0.74
ATOM   3253  NH1 ARG A 441      16.416  55.344  30.160  1.00  0.74
ATOM   3254  NH2 ARG A 441      18.589  56.028  30.447  1.00  0.74
ATOM   3255  N   ILE A 442      12.647  57.029  23.958  1.00  0.72
ATOM   3256  CA  ILE A 442      11.308  57.257  23.431  1.00  0.72
ATOM   3257  C   ILE A 442      10.939  56.205  22.371  1.00  0.72
ATOM   3258  O   ILE A 442       9.821  55.696  22.356  1.00  0.72
ATOM   3259  CB  ILE A 442      11.367  58.639  22.836  1.00  0.72
ATOM   3260  CG1 ILE A 442      12.281  58.798  21.623  1.00  0.72
ATOM   3261  CG2 ILE A 442      11.541  59.796  23.771  1.00  0.72
ATOM   3262  CD1 ILE A 442      12.237  60.112  20.816  1.00  0.72
ATOM   3263  N   TYR A 443      11.926  55.836  21.557  1.00  0.72
ATOM   3264  CA  TYR A 443      11.731  54.851  20.488  1.00  0.72
ATOM   3265  C   TYR A 443      11.339  53.499  21.086  1.00  0.72
ATOM   3266  O   TYR A 443      10.393  52.861  20.650  1.00  0.72
ATOM   3267  CB  TYR A 443      13.012  54.698  19.672  1.00  0.72
ATOM   3268  CG  TYR A 443      12.811  53.695  18.541  1.00  0.72
ATOM   3269  CD1 TYR A 443      12.270  54.068  17.351  1.00  0.72
ATOM   3270  CD2 TYR A 443      13.320  52.461  18.624  1.00  0.72
ATOM   3271  CE1 TYR A 443      12.225  53.157  16.309  1.00  0.72
ATOM   3272  CE2 TYR A 443      13.408  51.488  17.649  1.00  0.72
ATOM   3273  CZ  TYR A 443      12.708  51.858  16.554  1.00  0.72
ATOM   3274  OH  TYR A 443      12.352  50.749  15.887  1.00  0.72
ATOM   3275  N   ALA A 444      12.064  53.079  22.110  1.00  0.77
ATOM   3276  CA  ALA A 444      11.803  51.787  22.759  1.00  0.77
ATOM   3277  C   ALA A 444      10.426  51.801  23.417  1.00  0.77
ATOM   3278  O   ALA A 444       9.643  50.869  23.258  1.00  0.77
ATOM   3279  CB  ALA A 444      12.835  51.524  23.840  1.00  0.77
ATOM   3280  N   SER A 445      10.125  52.915  24.078  1.00  0.76
ATOM   3281  CA  SER A 445       8.829  53.091  24.752  1.00  0.76
ATOM   3282  C   SER A 445       7.682  52.885  23.762  1.00  0.76
ATOM   3283  O   SER A 445       6.675  52.265  24.094  1.00  0.76
ATOM   3284  CB  SER A 445       8.727  54.496  25.347  1.00  0.76
ATOM   3285  OG  SER A 445       9.735  54.674  26.347  1.00  0.76
ATOM   3286  N   THR A 446       7.882  53.356  22.534  1.00  0.70
ATOM   3287  CA  THR A 446       6.851  53.228  21.491  1.00  0.70
ATOM   3288  C   THR A 446       6.886  51.853  20.811  1.00  0.70
ATOM   3289  O   THR A 446       6.301  51.651  19.748  1.00  0.70
ATOM   3290  CB  THR A 446       6.991  54.336  20.452  1.00  0.70
ATOM   3291  OG1 THR A 446       5.949  54.222  19.507  1.00  0.70
ATOM   3292  CG2 THR A 446       8.289  54.264  19.724  1.00  0.70
ATOM   3293  N   GLY A 447       7.615  50.922  21.421  1.00  0.68
ATOM   3294  CA  GLY A 447       7.635  49.534  20.938  1.00  0.68
ATOM   3295  C   GLY A 447       8.826  49.189  20.050  1.00  0.68
ATOM   3296  O   GLY A 447       9.066  48.015  19.781  1.00  0.68
ATOM   3297  N   ASN A 448       9.523  50.182  19.547  1.00  0.67
ATOM   3298  CA  ASN A 448      10.584  49.827  18.626  1.00  0.67
ATOM   3299  C   ASN A 448      11.723  49.082  19.303  1.00  0.67
ATOM   3300  O   ASN A 448      12.080  49.342  20.453  1.00  0.67
ATOM   3301  CB  ASN A 448      10.855  51.134  18.379  1.00  0.67
ATOM   3302  CG  ASN A 448      10.268  51.953  17.363  1.00  0.67
ATOM   3303  OD1 ASN A 448      10.220  51.679  16.167  1.00  0.67
ATOM   3304  ND2 ASN A 448       9.932  53.112  17.901  1.00  0.67
ATOM   3305  N   ASN A 449      12.190  48.065  18.592  1.00  0.71
ATOM   3306  CA  ASN A 449      13.294  47.236  19.071  1.00  0.71
ATOM   3307  C   ASN A 449      14.591  48.023  18.862  1.00  0.71
ATOM   3308  O   ASN A 449      15.026  48.220  17.727  1.00  0.71
ATOM   3309  CB  ASN A 449      13.333  45.935  18.266  1.00  0.71
ATOM   3310  CG  ASN A 449      14.294  44.989  18.863  1.00  0.71
ATOM   3311  OD1 ASN A 449      15.086  45.468  19.589  1.00  0.71
ATOM   3312  ND2 ASN A 449      13.980  43.749  18.768  1.00  0.71
ATOM   3313  N   ILE A 450      15.181  48.473  19.959  1.00  0.70
ATOM   3314  CA  ILE A 450      16.352  49.368  19.871  1.00  0.70
ATOM   3315  C   ILE A 450      17.612  48.798  20.472  1.00  0.70
ATOM   3316  O   ILE A 450      17.607  48.178  21.538  1.00  0.70
ATOM   3317  CB  ILE A 450      16.232  50.610  20.690  1.00  0.70
ATOM   3318  CG1 ILE A 450      15.905  50.402  22.149  1.00  0.70
ATOM   3319  CG2 ILE A 450      15.199  51.229  20.168  1.00  0.70
ATOM   3320  CD1 ILE A 450      15.839  51.704  22.942  1.00  0.70
ATOM   3321  N   TYR A 451      18.682  48.905  19.688  1.00  0.65
ATOM   3322  CA  TYR A 451      20.019  48.433  20.087  1.00  0.65
ATOM   3323  C   TYR A 451      20.929  49.649  20.062  1.00  0.65
ATOM   3324  O   TYR A 451      21.099  50.293  19.027  1.00  0.65
ATOM   3325  CB  TYR A 451      20.547  47.364  19.123  1.00  0.65
ATOM   3326  CG  TYR A 451      19.744  46.074  19.195  1.00  0.65
ATOM   3327  CD1 TYR A 451      18.401  46.086  19.497  1.00  0.65
ATOM   3328  CD2 TYR A 451      20.398  44.877  19.012  1.00  0.65
ATOM   3329  CE1 TYR A 451      17.760  44.946  19.796  1.00  0.65
ATOM   3330  CE2 TYR A 451      19.735  43.720  19.328  1.00  0.65
ATOM   3331  CZ  TYR A 451      18.429  43.751  19.852  1.00  0.65
ATOM   3332  OH  TYR A 451      17.775  42.532  20.033  1.00  0.65
ATOM   3333  N   MET A 452      21.451  49.977  21.233  1.00  0.68
ATOM   3334  CA  MET A 452      22.321  51.151  21.382  1.00  0.68
ATOM   3335  C   MET A 452      23.771  50.683  21.414  1.00  0.68
ATOM   3336  O   MET A 452      24.086  49.630  21.976  1.00  0.68
ATOM   3337  CB  MET A 452      21.947  51.901  22.648  1.00  0.68
ATOM   3338  CG  MET A 452      22.012  51.020  23.862  1.00  0.68
ATOM   3339  SD  MET A 452      21.231  52.011  25.173  1.00  0.68
ATOM   3340  CE  MET A 452      19.660  51.909  25.234  1.00  0.68
ATOM   3341  N   TYR A 453      24.642  51.487  20.814  1.00  0.61
ATOM   3342  CA  TYR A 453      26.088  51.202  20.771  1.00  0.61
ATOM   3343  C   TYR A 453      26.842  52.478  21.169  1.00  0.61
ATOM   3344  O   TYR A 453      26.424  53.585  20.827  1.00  0.61
ATOM   3345  CB  TYR A 453      26.506  50.741  19.387  1.00  0.61
ATOM   3346  CG  TYR A 453      26.536  51.909  18.398  1.00  0.61
ATOM   3347  CD1 TYR A 453      27.476  52.923  18.562  1.00  0.61
ATOM   3348  CD2 TYR A 453      25.652  51.965  17.331  1.00  0.61
ATOM   3349  CE1 TYR A 453      27.507  54.006  17.711  1.00  0.61
ATOM   3350  CE2 TYR A 453      25.695  53.043  16.454  1.00  0.61
ATOM   3351  CZ  TYR A 453      26.618  54.065  16.650  1.00  0.61
ATOM   3352  OH  TYR A 453      26.638  55.141  15.821  1.00  0.61
ATOM   3353  N   TYR A 454      27.978  52.318  21.823  1.00  0.55
ATOM   3354  CA  TYR A 454      28.852  53.448  22.156  1.00  0.55
ATOM   3355  C   TYR A 454      30.245  53.147  21.613  1.00  0.55
ATOM   3356  O   TYR A 454      30.858  52.142  21.965  1.00  0.55
ATOM   3357  CB  TYR A 454      28.943  53.624  23.668  1.00  0.55
ATOM   3358  CG  TYR A 454      29.390  55.020  24.085  1.00  0.55
ATOM   3359  CD1 TYR A 454      28.983  56.134  23.380  1.00  0.55
ATOM   3360  CD2 TYR A 454      30.204  55.174  25.195  1.00  0.55
ATOM   3361  CE1 TYR A 454      29.387  57.400  23.793  1.00  0.55
ATOM   3362  CE2 TYR A 454      30.600  56.443  25.602  1.00  0.55
ATOM   3363  CZ  TYR A 454      30.185  57.558  24.897  1.00  0.55
ATOM   3364  OH  TYR A 454      30.582  58.798  25.266  1.00  0.55
ATOM   3365  N   PHE A 455      30.730  54.038  20.760  1.00  0.48
ATOM   3366  CA  PHE A 455      32.002  53.868  20.044  1.00  0.48
ATOM   3367  C   PHE A 455      33.097  54.727  20.673  1.00  0.48
ATOM   3368  O   PHE A 455      33.151  55.924  20.463  1.00  0.48
ATOM   3369  CB  PHE A 455      31.786  54.254  18.580  1.00  0.48
ATOM   3370  CG  PHE A 455      33.093  54.243  17.785  1.00  0.48
ATOM   3371  CD1 PHE A 455      33.745  53.044  17.529  1.00  0.48
ATOM   3372  CD2 PHE A 455      33.599  55.425  17.277  1.00  0.48
ATOM   3373  CE1 PHE A 455      34.906  53.034  16.768  1.00  0.48
ATOM   3374  CE2 PHE A 455      34.752  55.413  16.511  1.00  0.48
ATOM   3375  CZ  PHE A 455      35.413  54.222  16.258  1.00  0.48
ATOM   3376  N   THR A 456      33.989  54.078  21.394  1.00  0.50
ATOM   3377  CA  THR A 456      35.029  54.778  22.182  1.00  0.50
ATOM   3378  C   THR A 456      36.464  54.401  21.783  1.00  0.50
ATOM   3379  O   THR A 456      37.422  54.455  22.564  1.00  0.50
ATOM   3380  CB  THR A 456      34.811  54.556  23.693  1.00  0.50
ATOM   3381  OG1 THR A 456      35.922  53.910  24.298  1.00  0.50
ATOM   3382  CG2 THR A 456      33.569  53.715  23.985  1.00  0.50
ATOM   3383  N   GLU A 457      36.671  53.975  20.531  1.00  0.48
ATOM   3384  CA  GLU A 457      38.014  53.538  20.059  1.00  0.48
ATOM   3385  C   GLU A 457      38.569  54.543  19.101  1.00  0.48
ATOM   3386  O   GLU A 457      37.939  54.822  18.091  1.00  0.48
ATOM   3387  CB  GLU A 457      37.951  52.156  19.369  1.00  0.48
ATOM   3388  CG  GLU A 457      39.300  51.583  19.002  1.00  0.48
ATOM   3389  CD  GLU A 457      39.778  52.302  17.747  1.00  0.48
ATOM   3390  OE1 GLU A 457      38.917  52.735  16.952  1.00  0.48
ATOM   3391  OE2 GLU A 457      41.001  52.356  17.588  1.00  0.48
ATOM   3392  N   ARG A 458      39.735  55.054  19.446  1.00  0.49
ATOM   3393  CA  ARG A 458      40.435  56.011  18.578  1.00  0.49
ATOM   3394  C   ARG A 458      41.221  55.239  17.520  1.00  0.49
ATOM   3395  O   ARG A 458      42.078  54.427  17.858  1.00  0.49
ATOM   3396  CB  ARG A 458      41.382  56.855  19.428  1.00  0.49
ATOM   3397  CG  ARG A 458      42.037  57.949  18.613  1.00  0.49
ATOM   3398  CD  ARG A 458      42.980  58.812  19.444  1.00  0.49
ATOM   3399  NE  ARG A 458      43.552  59.891  18.620  1.00  0.49
ATOM   3400  CZ  ARG A 458      43.042  61.117  18.528  1.00  0.49
ATOM   3401  NH1 ARG A 458      41.949  61.446  19.210  1.00  0.49
ATOM   3402  NH2 ARG A 458      43.618  62.004  17.739  1.00  0.49
ATOM   3403  N   SER A 459      40.935  55.534  16.257  1.00  0.61
ATOM   3404  CA  SER A 459      41.620  54.871  15.136  1.00  0.61
ATOM   3405  C   SER A 459      43.122  55.054  15.302  1.00  0.61
ATOM   3406  O   SER A 459      43.610  56.145  15.390  1.00  0.61
ATOM   3407  CB  SER A 459      41.164  55.482  13.811  1.00  0.61
ATOM   3408  OG  SER A 459      41.445  56.883  13.799  1.00  0.61
ATOM   3409  N   SER A 460      43.871  53.985  15.295  1.00  0.64
ATOM   3410  CA  SER A 460      45.324  54.001  15.512  1.00  0.64
ATOM   3411  C   SER A 460      45.991  55.048  14.612  1.00  0.64
ATOM   3412  O   SER A 460      46.972  55.667  15.009  1.00  0.64
ATOM   3413  CB  SER A 460      45.935  52.624  15.253  1.00  0.64
ATOM   3414  OG  SER A 460      45.687  52.222  13.908  1.00  0.64
ATOM   3415  N   THR A 461      45.386  55.292  13.451  1.00  0.61
ATOM   3416  CA  THR A 461      45.858  56.337  12.543  1.00  0.61
ATOM   3417  C   THR A 461      44.745  57.378  12.580  1.00  0.61
ATOM   3418  O   THR A 461      44.215  57.793  11.537  1.00  0.61
ATOM   3419  CB  THR A 461      46.015  55.787  11.122  1.00  0.61
ATOM   3420  OG1 THR A 461      46.926  54.690  11.140  1.00  0.61
ATOM   3421  CG2 THR A 461      46.519  56.855  10.147  1.00  0.61
ATOM   3422  N   SER A 462      44.642  58.019  13.758  1.00  0.57
ATOM   3423  CA  SER A 462      43.672  59.101  14.025  1.00  0.57
ATOM   3424  C   SER A 462      43.963  60.407  13.295  1.00  0.57
ATOM   3425  O   SER A 462      43.025  61.131  12.962  1.00  0.57
ATOM   3426  CB  SER A 462      43.623  59.405  15.510  1.00  0.57
ATOM   3427  OG  SER A 462      43.218  58.269  16.208  1.00  0.57
ATOM   3428  N   PRO A 463      45.213  60.599  12.847  1.00  0.53
ATOM   3429  CA  PRO A 463      45.713  61.886  12.406  1.00  0.53
ATOM   3430  C   PRO A 463      44.851  63.070  12.840  1.00  0.53
ATOM   3431  O   PRO A 463      44.659  63.994  12.080  1.00  0.53
ATOM   3432  CB  PRO A 463      45.806  61.673  10.893  1.00  0.53
ATOM   3433  CG  PRO A 463      46.382  60.278  10.757  1.00  0.53
ATOM   3434  CD  PRO A 463      46.014  59.697  12.052  1.00  0.53
ATOM   3435  N   TRP A 464      44.399  63.022  14.091  1.00  0.45
ATOM   3436  CA  TRP A 464      43.634  64.092  14.730  1.00  0.45
ATOM   3437  C   TRP A 464      44.277  64.401  16.087  1.00  0.45
ATOM   3438  O   TRP A 464      45.196  63.700  16.517  1.00  0.45
ATOM   3439  CB  TRP A 464      42.159  63.686  14.905  1.00  0.45
ATOM   3440  CG  TRP A 464      41.303  64.124  13.723  1.00  0.45
ATOM   3441  CD1 TRP A 464      40.677  63.301  12.889  1.00  0.45
ATOM   3442  CD2 TRP A 464      40.859  65.406  13.437  1.00  0.45
ATOM   3443  NE1 TRP A 464      39.866  64.003  12.094  1.00  0.45
ATOM   3444  CE2 TRP A 464      39.953  65.292  12.402  1.00  0.45
ATOM   3445  CE3 TRP A 464      41.141  66.662  13.920  1.00  0.45
ATOM   3446  CZ2 TRP A 464      39.354  66.432  11.879  1.00  0.45
ATOM   3447  CZ3 TRP A 464      40.573  67.805  13.427  1.00  0.45
ATOM   3448  CH2 TRP A 464      39.673  67.687  12.388  1.00  0.45
ATOM   3449  N   PRO A 465      43.815  65.428  16.786  1.00  0.55
ATOM   3450  CA  PRO A 465      44.279  65.840  18.096  1.00  0.55
ATOM   3451  C   PRO A 465      44.055  64.701  19.072  1.00  0.55
ATOM   3452  O   PRO A 465      42.995  64.084  19.084  1.00  0.55
ATOM   3453  CB  PRO A 465      43.389  66.998  18.519  1.00  0.55
ATOM   3454  CG  PRO A 465      42.118  66.877  17.710  1.00  0.55
ATOM   3455  CD  PRO A 465      42.644  66.185  16.531  1.00  0.55
ATOM   3456  N   THR A 466      45.047  64.498  19.919  1.00  0.52
ATOM   3457  CA  THR A 466      45.059  63.364  20.862  1.00  0.52
ATOM   3458  C   THR A 466      43.901  63.431  21.866  1.00  0.52
ATOM   3459  O   THR A 466      43.433  62.414  22.364  1.00  0.52
ATOM   3460  CB  THR A 466      46.400  63.325  21.602  1.00  0.52
ATOM   3461  OG1 THR A 466      46.454  62.162  22.429  1.00  0.52
ATOM   3462  CG2 THR A 466      46.617  64.595  22.439  1.00  0.52
ATOM   3463  N   TRP A 467      43.483  64.653  22.180  1.00  0.41
ATOM   3464  CA  TRP A 467      42.424  64.897  23.173  1.00  0.41
ATOM   3465  C   TRP A 467      41.011  64.583  22.681  1.00  0.41
ATOM   3466  O   TRP A 467      40.162  64.163  23.467  1.00  0.41
ATOM   3467  CB  TRP A 467      42.513  66.328  23.705  1.00  0.41
ATOM   3468  CG  TRP A 467      42.818  67.340  22.598  1.00  0.41
ATOM   3469  CD1 TRP A 467      44.021  67.550  22.068  1.00  0.41
ATOM   3470  CD2 TRP A 467      41.942  68.236  22.011  1.00  0.41
ATOM   3471  NE1 TRP A 467      43.956  68.547  21.192  1.00  0.41
ATOM   3472  CE2 TRP A 467      42.705  68.981  21.140  1.00  0.41
ATOM   3473  CE3 TRP A 467      40.583  68.487  22.154  1.00  0.41
ATOM   3474  CZ2 TRP A 467      42.090  69.953  20.419  1.00  0.41
ATOM   3475  CZ3 TRP A 467      39.977  69.486  21.412  1.00  0.41
ATOM   3476  CH2 TRP A 467      40.733  70.212  20.539  1.00  0.41
ATOM   3477  N   SER A 468      40.765  64.786  21.389  1.00  0.57
ATOM   3478  CA  SER A 468      39.435  64.528  20.810  1.00  0.57
ATOM   3479  C   SER A 468      39.174  63.026  20.669  1.00  0.57
ATOM   3480  O   SER A 468      38.349  62.594  19.872  1.00  0.57
ATOM   3481  CB  SER A 468      39.314  65.214  19.448  1.00  0.57
ATOM   3482  OG  SER A 468      40.304  64.701  18.568  1.00  0.57
ATOM   3483  N   GLY A 469      39.857  62.247  21.512  1.00  0.52
ATOM   3484  CA  GLY A 469      39.789  60.778  21.524  1.00  0.52
ATOM   3485  C   GLY A 469      39.053  60.210  20.302  1.00  0.52
ATOM   3486  O   GLY A 469      39.530  60.279  19.177  1.00  0.52
ATOM   3487  N   VAL A 470      37.840  59.757  20.523  1.00  0.55
ATOM   3488  CA  VAL A 470      37.009  59.146  19.482  1.00  0.55
ATOM   3489  C   VAL A 470      35.891  60.138  19.164  1.00  0.55
ATOM   3490  O   VAL A 470      34.876  60.208  19.851  1.00  0.55
ATOM   3491  CB  VAL A 470      36.419  57.840  20.009  1.00  0.55
ATOM   3492  CG1 VAL A 470      36.053  56.917  18.848  1.00  0.55
ATOM   3493  CG2 VAL A 470      37.350  57.122  20.961  1.00  0.55
ATOM   3494  N   LEU A 471      36.112  60.950  18.150  1.00  0.60
ATOM   3495  CA  LEU A 471      35.167  62.034  17.839  1.00  0.60
ATOM   3496  C   LEU A 471      34.225  61.641  16.708  1.00  0.60
ATOM   3497  O   LEU A 471      34.310  60.561  16.133  1.00  0.60
ATOM   3498  CB  LEU A 471      35.936  63.269  17.410  1.00  0.60
ATOM   3499  CG  LEU A 471      36.414  63.286  15.976  1.00  0.60
ATOM   3500  CD1 LEU A 471      37.195  64.551  15.664  1.00  0.60
ATOM   3501  CD2 LEU A 471      37.265  62.064  15.701  1.00  0.60
ATOM   3502  N   HIS A 472      33.390  62.608  16.347  1.00  0.70
ATOM   3503  CA  HIS A 472      32.412  62.471  15.263  1.00  0.70
ATOM   3504  C   HIS A 472      33.067  61.765  14.068  1.00  0.70
ATOM   3505  O   HIS A 472      34.261  61.918  13.817  1.00  0.70
ATOM   3506  CB  HIS A 472      32.010  63.892  14.864  1.00  0.70
ATOM   3507  CG  HIS A 472      30.764  63.934  13.980  1.00  0.70
ATOM   3508  ND1 HIS A 472      29.515  63.928  14.429  1.00  0.70
ATOM   3509  CD2 HIS A 472      30.734  64.177  12.671  1.00  0.70
ATOM   3510  CE1 HIS A 472      28.715  64.173  13.404  1.00  0.70
ATOM   3511  NE2 HIS A 472      29.462  64.329  12.313  1.00  0.70
ATOM   3512  N   GLY A 473      32.275  60.917  13.414  1.00  0.76
ATOM   3513  CA  GLY A 473      32.701  60.260  12.165  1.00  0.76
ATOM   3514  C   GLY A 473      33.703  59.113  12.333  1.00  0.76
ATOM   3515  O   GLY A 473      33.780  58.256  11.455  1.00  0.76
ATOM   3516  N   ASP A 474      34.450  59.083  13.437  1.00  0.69
ATOM   3517  CA  ASP A 474      35.422  57.995  13.668  1.00  0.69
ATOM   3518  C   ASP A 474      34.750  56.624  13.589  1.00  0.69
ATOM   3519  O   ASP A 474      35.393  55.587  13.558  1.00  0.69
ATOM   3520  CB  ASP A 474      36.124  58.166  15.012  1.00  0.69
ATOM   3521  CG  ASP A 474      37.363  59.034  14.919  1.00  0.69
ATOM   3522  OD1 ASP A 474      37.380  59.870  13.995  1.00  0.69
ATOM   3523  OD2 ASP A 474      38.254  58.837  15.769  1.00  0.69
ATOM   3524  N   GLU A 475      33.435  56.666  13.635  1.00  0.74
ATOM   3525  CA  GLU A 475      32.539  55.509  13.575  1.00  0.74
ATOM   3526  C   GLU A 475      32.374  54.986  12.147  1.00  0.74
ATOM   3527  O   GLU A 475      32.612  53.814  11.871  1.00  0.74
ATOM   3528  CB  GLU A 475      31.195  55.971  14.137  1.00  0.74
ATOM   3529  CG  GLU A 475      30.970  57.448  13.773  1.00  0.74
ATOM   3530  CD  GLU A 475      29.614  57.962  14.172  1.00  0.74
ATOM   3531  OE1 GLU A 475      28.658  57.446  13.587  1.00  0.74
ATOM   3532  OE2 GLU A 475      29.587  58.908  14.986  1.00  0.74
ATOM   3533  N   ILE A 476      32.031  55.906  11.249  1.00  0.74
ATOM   3534  CA  ILE A 476      31.747  55.597   9.843  1.00  0.74
ATOM   3535  C   ILE A 476      32.732  54.562   9.281  1.00  0.74
ATOM   3536  O   ILE A 476      32.335  53.478   8.872  1.00  0.74
ATOM   3537  CB  ILE A 476      31.809  56.889   9.035  1.00  0.74
ATOM   3538  CG1 ILE A 476      30.747  57.873   9.522  1.00  0.74
ATOM   3539  CG2 ILE A 476      31.528  56.521   7.595  1.00  0.74
ATOM   3540  CD1 ILE A 476      30.804  59.210   8.778  1.00  0.74
ATOM   3541  N   ALA A 477      34.015  54.906   9.317  1.00  0.76
ATOM   3542  CA  ALA A 477      35.067  54.023   8.793  1.00  0.76
ATOM   3543  C   ALA A 477      34.826  52.559   9.186  1.00  0.76
ATOM   3544  O   ALA A 477      34.676  51.690   8.332  1.00  0.76
ATOM   3545  CB  ALA A 477      36.424  54.474   9.335  1.00  0.76
ATOM   3546  N   PHE A 478      34.680  52.329  10.485  1.00  0.65
ATOM   3547  CA  PHE A 478      34.581  50.974  11.057  1.00  0.65
ATOM   3548  C   PHE A 478      33.310  50.251  10.636  1.00  0.65
ATOM   3549  O   PHE A 478      33.324  49.036  10.456  1.00  0.65
ATOM   3550  CB  PHE A 478      34.641  51.034  12.585  1.00  0.65
ATOM   3551  CG  PHE A 478      36.022  51.451  13.087  1.00  0.65
ATOM   3552  CD1 PHE A 478      36.829  52.303  12.342  1.00  0.65
ATOM   3553  CD2 PHE A 478      36.484  50.961  14.299  1.00  0.65
ATOM   3554  CE1 PHE A 478      38.081  52.667  12.795  1.00  0.65
ATOM   3555  CE2 PHE A 478      37.742  51.325  14.760  1.00  0.65
ATOM   3556  CZ  PHE A 478      38.539  52.179  14.009  1.00  0.65
ATOM   3557  N   VAL A 479      32.213  50.993  10.542  1.00  0.73
ATOM   3558  CA  VAL A 479      30.922  50.385  10.176  1.00  0.73
ATOM   3559  C   VAL A 479      30.922  50.014   8.692  1.00  0.73
ATOM   3560  O   VAL A 479      30.144  49.182   8.271  1.00  0.73
ATOM   3561  CB  VAL A 479      29.759  51.318  10.523  1.00  0.73
ATOM   3562  CG1 VAL A 479      29.801  52.605   9.702  1.00  0.73
ATOM   3563  CG2 VAL A 479      28.421  50.605  10.327  1.00  0.73
ATOM   3564  N   PHE A 480      31.773  50.701   7.940  1.00  0.73
ATOM   3565  CA  PHE A 480      31.966  50.427   6.512  1.00  0.73
ATOM   3566  C   PHE A 480      33.087  49.422   6.300  1.00  0.73
ATOM   3567  O   PHE A 480      33.622  49.320   5.216  1.00  0.73
ATOM   3568  CB  PHE A 480      32.272  51.728   5.762  1.00  0.73
ATOM   3569  CG  PHE A 480      30.994  52.473   5.379  1.00  0.73
ATOM   3570  CD1 PHE A 480      30.088  51.863   4.524  1.00  0.73
ATOM   3571  CD2 PHE A 480      30.785  53.784   5.786  1.00  0.73
ATOM   3572  CE1 PHE A 480      28.982  52.560   4.083  1.00  0.73
ATOM   3573  CE2 PHE A 480      29.673  54.485   5.339  1.00  0.73
ATOM   3574  CZ  PHE A 480      28.772  53.871   4.488  1.00  0.73
ATOM   3575  N   GLY A 481      33.438  48.711   7.374  1.00  0.69
ATOM   3576  CA  GLY A 481      34.450  47.646   7.350  1.00  0.69
ATOM   3577  C   GLY A 481      35.740  48.088   6.652  1.00  0.69
ATOM   3578  O   GLY A 481      36.575  47.263   6.310  1.00  0.69
ATOM   3579  N   GLU A 482      35.926  49.404   6.532  1.00  0.69
ATOM   3580  CA  GLU A 482      37.115  49.989   5.892  1.00  0.69
ATOM   3581  C   GLU A 482      38.424  49.394   6.445  1.00  0.69
ATOM   3582  O   GLU A 482      39.397  49.273   5.701  1.00  0.69
ATOM   3583  CB  GLU A 482      37.074  51.513   6.062  1.00  0.69
ATOM   3584  CG  GLU A 482      38.299  52.211   5.456  1.00  0.69
ATOM   3585  CD  GLU A 482      39.553  51.999   6.291  1.00  0.69
ATOM   3586  OE1 GLU A 482      39.362  51.813   7.488  1.00  0.69
ATOM   3587  OE2 GLU A 482      40.619  51.994   5.688  1.00  0.69
ATOM   3588  N   PRO A 483      38.455  49.082   7.742  1.00  0.68
ATOM   3589  CA  PRO A 483      39.628  48.469   8.363  1.00  0.68
ATOM   3590  C   PRO A 483      40.006  47.142   7.717  1.00  0.68
ATOM   3591  O   PRO A 483      41.141  46.692   7.833  1.00  0.68
ATOM   3592  CB  PRO A 483      39.234  48.295   9.790  1.00  0.68
ATOM   3593  CG  PRO A 483      38.198  49.410  10.058  1.00  0.68
ATOM   3594  CD  PRO A 483      37.478  49.530   8.753  1.00  0.68
ATOM   3595  N   LEU A 484      39.029  46.514   7.077  1.00  0.62
ATOM   3596  CA  LEU A 484      39.241  45.261   6.338  1.00  0.62
ATOM   3597  C   LEU A 484      40.043  45.470   5.055  1.00  0.62
ATOM   3598  O   LEU A 484      40.350  44.516   4.341  1.00  0.62
ATOM   3599  CB  LEU A 484      37.896  44.604   6.011  1.00  0.62
ATOM   3600  CG  LEU A 484      37.162  44.172   7.282  1.00  0.62
ATOM   3601  CD1 LEU A 484      35.807  43.560   6.930  1.00  0.62
ATOM   3602  CD2 LEU A 484      38.012  43.175   8.076  1.00  0.62
ATOM   3603  N   ASN A 485      40.385  46.725   4.784  1.00  0.60
ATOM   3604  CA  ASN A 485      41.141  47.090   3.585  1.00  0.60
ATOM   3605  C   ASN A 485      42.616  47.205   3.958  1.00  0.60
ATOM   3606  O   ASN A 485      43.057  48.224   4.471  1.00  0.60
ATOM   3607  CB  ASN A 485      40.610  48.415   3.032  1.00  0.60
ATOM   3608  CG  ASN A 485      41.283  48.789   1.711  1.00  0.60
ATOM   3609  OD1 ASN A 485      42.066  48.026   1.150  1.00  0.60
ATOM   3610  ND2 ASN A 485      40.958  49.981   1.231  1.00  0.60
ATOM   3611  N   THR A 486      43.346  46.125   3.708  1.00  0.60
ATOM   3612  CA  THR A 486      44.768  46.022   4.091  1.00  0.60
ATOM   3613  C   THR A 486      45.612  47.150   3.495  1.00  0.60
ATOM   3614  O   THR A 486      46.661  47.499   4.030  1.00  0.60
ATOM   3615  CB  THR A 486      45.353  44.682   3.639  1.00  0.60
ATOM   3616  OG1 THR A 486      46.703  44.589   4.100  1.00  0.60
ATOM   3617  CG2 THR A 486      45.289  44.524   2.112  1.00  0.60
ATOM   3618  N   SER A 487      45.154  47.685   2.360  1.00  0.58
ATOM   3619  CA  SER A 487      45.853  48.811   1.716  1.00  0.58
ATOM   3620  C   SER A 487      45.773  50.030   2.645  1.00  0.58
ATOM   3621  O   SER A 487      46.233  51.120   2.323  1.00  0.58
ATOM   3622  CB  SER A 487      45.198  49.121   0.370  1.00  0.58
ATOM   3623  OG  SER A 487      45.241  47.949  -0.452  1.00  0.58
ATOM   3624  N   LYS A 488      45.156  49.797   3.797  1.00  0.60
ATOM   3625  CA  LYS A 488      44.965  50.758   4.871  1.00  0.60
ATOM   3626  C   LYS A 488      45.454  50.112   6.167  1.00  0.60
ATOM   3627  O   LYS A 488      44.885  49.128   6.634  1.00  0.60
ATOM   3628  CB  LYS A 488      43.474  51.075   4.976  1.00  0.60
ATOM   3629  CG  LYS A 488      43.240  52.159   6.019  1.00  0.60
ATOM   3630  CD  LYS A 488      43.803  53.499   5.573  1.00  0.60
ATOM   3631  CE  LYS A 488      43.486  54.614   6.557  1.00  0.60
ATOM   3632  NZ  LYS A 488      44.194  54.399   7.802  1.00  0.60
ATOM   3633  N   ASN A 489      46.539  50.656   6.708  1.00  0.62
ATOM   3634  CA  ASN A 489      47.173  50.067   7.897  1.00  0.62
ATOM   3635  C   ASN A 489      46.443  50.419   9.191  1.00  0.62
ATOM   3636  O   ASN A 489      46.470  51.533   9.691  1.00  0.62
ATOM   3637  CB  ASN A 489      48.642  50.476   7.997  1.00  0.62
ATOM   3638  CG  ASN A 489      48.826  51.990   8.143  1.00  0.62
ATOM   3639  OD1 ASN A 489      48.006  52.748   8.623  1.00  0.62
ATOM   3640  ND2 ASN A 489      49.953  52.470   7.680  1.00  0.62
ATOM   3641  N   TYR A 490      45.738  49.439   9.718  1.00  0.64
ATOM   3642  CA  TYR A 490      45.097  49.509  11.044  1.00  0.64
ATOM   3643  C   TYR A 490      45.690  48.375  11.859  1.00  0.64
ATOM   3644  O   TYR A 490      46.037  47.332  11.302  1.00  0.64
ATOM   3645  CB  TYR A 490      43.584  49.298  10.912  1.00  0.64
ATOM   3646  CG  TYR A 490      42.848  50.436  10.210  1.00  0.64
ATOM   3647  CD1 TYR A 490      43.504  51.534   9.716  1.00  0.64
ATOM   3648  CD2 TYR A 490      41.473  50.402  10.129  1.00  0.64
ATOM   3649  CE1 TYR A 490      42.776  52.532   9.174  1.00  0.64
ATOM   3650  CE2 TYR A 490      40.765  51.450   9.574  1.00  0.64
ATOM   3651  CZ  TYR A 490      41.427  52.545   9.069  1.00  0.64
ATOM   3652  OH  TYR A 490      40.765  53.592   8.503  1.00  0.64
ATOM   3653  N   ASP A 491      45.821  48.569  13.169  1.00  0.69
ATOM   3654  CA  ASP A 491      46.383  47.500  14.010  1.00  0.69
ATOM   3655  C   ASP A 491      45.486  46.266  13.856  1.00  0.69
ATOM   3656  O   ASP A 491      44.271  46.387  13.698  1.00  0.69
ATOM   3657  CB  ASP A 491      46.482  47.953  15.470  1.00  0.69
ATOM   3658  CG  ASP A 491      45.140  48.307  16.075  1.00  0.69
ATOM   3659  OD1 ASP A 491      44.201  47.662  15.664  1.00  0.69
ATOM   3660  OD2 ASP A 491      45.077  49.185  16.941  1.00  0.69
ATOM   3661  N   ASP A 492      46.106  45.101  13.891  1.00  0.71
ATOM   3662  CA  ASP A 492      45.392  43.837  13.653  1.00  0.71
ATOM   3663  C   ASP A 492      44.106  43.752  14.493  1.00  0.71
ATOM   3664  O   ASP A 492      43.217  42.982  14.236  1.00  0.71
ATOM   3665  CB  ASP A 492      46.305  42.651  13.977  1.00  0.71
ATOM   3666  CG  ASP A 492      46.774  42.662  15.436  1.00  0.71
ATOM   3667  OD1 ASP A 492      46.049  43.190  16.295  1.00  0.71
ATOM   3668  OD2 ASP A 492      47.880  42.159  15.684  1.00  0.71
ATOM   3669  N   SER A 493      44.036  44.485  15.592  1.00  0.68
ATOM   3670  CA  SER A 493      42.877  44.453  16.480  1.00  0.68
ATOM   3671  C   SER A 493      41.752  45.298  15.892  1.00  0.68
ATOM   3672  O   SER A 493      40.590  44.927  15.923  1.00  0.68
ATOM   3673  CB  SER A 493      43.250  44.983  17.861  1.00  0.68
ATOM   3674  OG  SER A 493      42.103  44.919  18.701  1.00  0.68
ATOM   3675  N   GLU A 494      42.106  46.426  15.307  1.00  0.66
ATOM   3676  CA  GLU A 494      41.166  47.369  14.695  1.00  0.66
ATOM   3677  C   GLU A 494      40.450  46.688  13.534  1.00  0.66
ATOM   3678  O   GLU A 494      39.314  47.023  13.217  1.00  0.66
ATOM   3679  CB  GLU A 494      41.873  48.624  14.187  1.00  0.66
ATOM   3680  CG  GLU A 494      42.372  49.493  15.343  1.00  0.66
ATOM   3681  CD  GLU A 494      43.116  50.710  14.848  1.00  0.66
ATOM   3682  OE1 GLU A 494      43.811  50.600  13.821  1.00  0.66
ATOM   3683  OE2 GLU A 494      42.931  51.718  15.533  1.00  0.66
ATOM   3684  N   ILE A 495      41.140  45.737  12.920  1.00  0.64
ATOM   3685  CA  ILE A 495      40.566  44.959  11.812  1.00  0.64
ATOM   3686  C   ILE A 495      39.529  43.979  12.372  1.00  0.64
ATOM   3687  O   ILE A 495      38.566  43.625  11.704  1.00  0.64
ATOM   3688  CB  ILE A 495      41.654  44.209  11.044  1.00  0.64
ATOM   3689  CG1 ILE A 495      42.284  43.143  11.883  1.00  0.64
ATOM   3690  CG2 ILE A 495      42.704  45.179  10.504  1.00  0.64
ATOM   3691  CD1 ILE A 495      43.369  42.313  11.221  1.00  0.64
ATOM   3692  N   ALA A 496      39.777  43.555  13.609  1.00  0.70
ATOM   3693  CA  ALA A 496      38.873  42.651  14.330  1.00  0.70
ATOM   3694  C   ALA A 496      37.627  43.429  14.748  1.00  0.70
ATOM   3695  O   ALA A 496      36.553  42.865  14.894  1.00  0.70
ATOM   3696  CB  ALA A 496      39.572  42.087  15.567  1.00  0.70
ATOM   3697  N   LEU A 497      37.820  44.726  14.968  1.00  0.63
ATOM   3698  CA  LEU A 497      36.727  45.631  15.308  1.00  0.63
ATOM   3699  C   LEU A 497      35.961  45.988  14.045  1.00  0.63
ATOM   3700  O   LEU A 497      34.750  45.936  14.023  1.00  0.63
ATOM   3701  CB  LEU A 497      37.275  46.898  15.966  1.00  0.63
ATOM   3702  CG  LEU A 497      36.142  47.845  16.369  1.00  0.63
ATOM   3703  CD1 LEU A 497      35.130  47.125  17.267  1.00  0.63
ATOM   3704  CD2 LEU A 497      36.705  49.062  17.095  1.00  0.63
ATOM   3705  N   SER A 498      36.691  46.296  12.990  1.00  0.68
ATOM   3706  CA  SER A 498      36.049  46.566  11.704  1.00  0.68
ATOM   3707  C   SER A 498      35.254  45.352  11.265  1.00  0.68
ATOM   3708  O   SER A 498      34.086  45.492  10.933  1.00  0.68
ATOM   3709  CB  SER A 498      37.063  46.660  10.673  1.00  0.68
ATOM   3710  OG  SER A 498      36.554  47.047   9.398  1.00  0.68
ATOM   3711  N   LYS A 499      35.850  44.171  11.413  1.00  0.67
ATOM   3712  CA  LYS A 499      35.140  42.919  11.116  1.00  0.67
ATOM   3713  C   LYS A 499      33.898  42.828  12.011  1.00  0.67
ATOM   3714  O   LYS A 499      32.832  42.443  11.544  1.00  0.67
ATOM   3715  CB  LYS A 499      36.031  41.702  11.370  1.00  0.67
ATOM   3716  CG  LYS A 499      35.268  40.397  11.111  1.00  0.67
ATOM   3717  CD  LYS A 499      36.010  39.196  11.693  1.00  0.67
ATOM   3718  CE  LYS A 499      35.143  37.932  11.724  1.00  0.67
ATOM   3719  NZ  LYS A 499      35.096  37.222  10.437  1.00  0.67
ATOM   3720  N   ARG A 500      34.049  43.213  13.276  1.00  0.65
ATOM   3721  CA  ARG A 500      32.919  43.191  14.215  1.00  0.65
ATOM   3722  C   ARG A 500      31.882  44.263  13.890  1.00  0.65
ATOM   3723  O   ARG A 500      30.712  43.961  13.702  1.00  0.65
ATOM   3724  CB  ARG A 500      33.336  43.358  15.671  1.00  0.65
ATOM   3725  CG  ARG A 500      34.139  42.173  16.201  1.00  0.65
ATOM   3726  CD  ARG A 500      33.975  42.011  17.705  1.00  0.65
ATOM   3727  NE  ARG A 500      34.059  43.307  18.406  1.00  0.65
ATOM   3728  CZ  ARG A 500      34.157  43.445  19.742  1.00  0.65
ATOM   3729  NH1 ARG A 500      34.386  42.375  20.506  1.00  0.65
ATOM   3730  NH2 ARG A 500      34.338  44.672  20.262  1.00  0.65
ATOM   3731  N   ILE A 501      32.305  45.515  13.859  1.00  0.66
ATOM   3732  CA  ILE A 501      31.414  46.654  13.626  1.00  0.66
ATOM   3733  C   ILE A 501      30.661  46.497  12.307  1.00  0.66
ATOM   3734  O   ILE A 501      29.465  46.772  12.243  1.00  0.66
ATOM   3735  CB  ILE A 501      32.191  47.974  13.630  1.00  0.66
ATOM   3736  CG1 ILE A 501      32.950  48.168  14.933  1.00  0.66
ATOM   3737  CG2 ILE A 501      31.238  49.156  13.390  1.00  0.66
ATOM   3738  CD1 ILE A 501      32.033  48.145  16.112  1.00  0.66
ATOM   3739  N   MET A 502      31.377  46.052  11.283  1.00  0.69
ATOM   3740  CA  MET A 502      30.772  45.858   9.959  1.00  0.69
ATOM   3741  C   MET A 502      29.770  44.701  10.010  1.00  0.69
ATOM   3742  O   MET A 502      28.700  44.761   9.413  1.00  0.69
ATOM   3743  CB  MET A 502      31.857  45.548   8.929  1.00  0.69
ATOM   3744  CG  MET A 502      31.286  45.433   7.526  1.00  0.69
ATOM   3745  SD  MET A 502      30.547  47.010   7.035  1.00  0.69
ATOM   3746  CE  MET A 502      30.360  46.370   5.547  1.00  0.69
ATOM   3747  N   SER A 503      30.145  43.666  10.758  1.00  0.75
ATOM   3748  CA  SER A 503      29.296  42.478  10.933  1.00  0.75
ATOM   3749  C   SER A 503      28.055  42.835  11.751  1.00  0.75
ATOM   3750  O   SER A 503      27.033  42.158  11.674  1.00  0.75
ATOM   3751  CB  SER A 503      30.070  41.367  11.638  1.00  0.75
ATOM   3752  OG  SER A 503      29.242  40.211  11.760  1.00  0.75
ATOM   3753  N   TYR A 504      28.187  43.874  12.568  1.00  0.70
ATOM   3754  CA  TYR A 504      27.079  44.377  13.385  1.00  0.70
ATOM   3755  C   TYR A 504      26.037  45.031  12.490  1.00  0.70
ATOM   3756  O   TYR A 504      24.876  44.656  12.486  1.00  0.70
ATOM   3757  CB  TYR A 504      27.598  45.381  14.418  1.00  0.70
ATOM   3758  CG  TYR A 504      28.562  44.734  15.415  1.00  0.70
ATOM   3759  CD1 TYR A 504      28.423  43.392  15.756  1.00  0.70
ATOM   3760  CD2 TYR A 504      29.562  45.493  16.007  1.00  0.70
ATOM   3761  CE1 TYR A 504      29.275  42.814  16.684  1.00  0.70
ATOM   3762  CE2 TYR A 504      30.418  44.914  16.937  1.00  0.70
ATOM   3763  CZ  TYR A 504      30.273  43.576  17.272  1.00  0.70
ATOM   3764  OH  TYR A 504      31.120  43.007  18.162  1.00  0.70
ATOM   3765  N   TRP A 505      26.501  45.977  11.682  1.00  0.72
ATOM   3766  CA  TRP A 505      25.629  46.696  10.741  1.00  0.72
ATOM   3767  C   TRP A 505      24.930  45.718   9.790  1.00  0.72
ATOM   3768  O   TRP A 505      23.765  45.905   9.443  1.00  0.72
ATOM   3769  CB  TRP A 505      26.467  47.678   9.921  1.00  0.72
ATOM   3770  CG  TRP A 505      25.595  48.496   8.968  1.00  0.72
ATOM   3771  CD1 TRP A 505      25.035  49.658   9.239  1.00  0.72
ATOM   3772  CD2 TRP A 505      25.248  48.169   7.672  1.00  0.72
ATOM   3773  NE1 TRP A 505      24.290  50.044   8.214  1.00  0.72
ATOM   3774  CE2 TRP A 505      24.461  49.212   7.209  1.00  0.72
ATOM   3775  CE3 TRP A 505      25.662  47.152   6.830  1.00  0.72
ATOM   3776  CZ2 TRP A 505      24.221  49.362   5.846  1.00  0.72
ATOM   3777  CZ3 TRP A 505      25.484  47.327   5.479  1.00  0.72
ATOM   3778  CH2 TRP A 505      24.879  48.454   4.918  1.00  0.72
ATOM   3779  N   ALA A 506      25.654  44.665   9.413  1.00  0.78
ATOM   3780  CA  ALA A 506      25.150  43.674   8.453  1.00  0.78
ATOM   3781  C   ALA A 506      24.022  42.841   9.052  1.00  0.78
ATOM   3782  O   ALA A 506      22.896  42.868   8.566  1.00  0.78
ATOM   3783  CB  ALA A 506      26.285  42.754   8.004  1.00  0.78
ATOM   3784  N   ASN A 507      24.340  42.115  10.122  1.00  0.73
ATOM   3785  CA  ASN A 507      23.358  41.229  10.768  1.00  0.73
ATOM   3786  C   ASN A 507      22.138  42.047  11.209  1.00  0.73
ATOM   3787  O   ASN A 507      21.036  41.530  11.300  1.00  0.73
ATOM   3788  CB  ASN A 507      23.977  40.516  11.972  1.00  0.73
ATOM   3789  CG  ASN A 507      24.448  41.488  13.057  1.00  0.73
ATOM   3790  OD1 ASN A 507      23.925  42.565  13.247  1.00  0.73
ATOM   3791  ND2 ASN A 507      25.439  41.062  13.815  1.00  0.73
ATOM   3792  N   PHE A 508      22.355  43.342  11.430  1.00  0.70
ATOM   3793  CA  PHE A 508      21.294  44.253  11.840  1.00  0.70
ATOM   3794  C   PHE A 508      20.370  44.454  10.644  1.00  0.70
ATOM   3795  O   PHE A 508      19.159  44.400  10.776  1.00  0.70
ATOM   3796  CB  PHE A 508      21.875  45.600  12.260  1.00  0.70
ATOM   3797  CG  PHE A 508      20.744  46.600  12.503  1.00  0.70
ATOM   3798  CD1 PHE A 508      19.740  46.328  13.416  1.00  0.70
ATOM   3799  CD2 PHE A 508      20.635  47.713  11.713  1.00  0.70
ATOM   3800  CE1 PHE A 508      18.662  47.191  13.546  1.00  0.70
ATOM   3801  CE2 PHE A 508      19.563  48.586  11.834  1.00  0.70
ATOM   3802  CZ  PHE A 508      18.587  48.324  12.757  1.00  0.70
ATOM   3803  N   ALA A 509      20.991  44.679   9.496  1.00  0.76
ATOM   3804  CA  ALA A 509      20.235  44.864   8.263  1.00  0.76
ATOM   3805  C   ALA A 509      19.586  43.569   7.804  1.00  0.76
ATOM   3806  O   ALA A 509      18.576  43.585   7.109  1.00  0.76
ATOM   3807  CB  ALA A 509      21.127  45.235   7.208  1.00  0.76
ATOM   3808  N   LYS A 510      20.182  42.454   8.219  1.00  0.70
ATOM   3809  CA  LYS A 510      19.682  41.123   7.857  1.00  0.70
ATOM   3810  C   LYS A 510      18.561  40.647   8.780  1.00  0.70
ATOM   3811  O   LYS A 510      17.571  40.083   8.322  1.00  0.70
ATOM   3812  CB  LYS A 510      20.803  40.083   7.871  1.00  0.70
ATOM   3813  CG  LYS A 510      21.750  40.211   6.677  1.00  0.70
ATOM   3814  CD  LYS A 510      22.680  38.998   6.634  1.00  0.70
ATOM   3815  CE  LYS A 510      23.560  38.989   5.382  1.00  0.70
ATOM   3816  NZ  LYS A 510      24.354  37.753   5.323  1.00  0.70
ATOM   3817  N   THR A 511      18.746  40.839  10.081  1.00  0.69
ATOM   3818  CA  THR A 511      17.806  40.316  11.086  1.00  0.69
ATOM   3819  C   THR A 511      17.267  41.434  11.979  1.00  0.69
ATOM   3820  O   THR A 511      17.893  42.478  12.140  1.00  0.69
ATOM   3821  CB  THR A 511      18.495  39.255  11.948  1.00  0.69
ATOM   3822  OG1 THR A 511      19.566  39.853  12.678  1.00  0.69
ATOM   3823  CG2 THR A 511      19.003  38.090  11.091  1.00  0.69
ATOM   3824  N   GLY A 512      16.095  41.167  12.551  1.00  0.69
ATOM   3825  CA  GLY A 512      15.458  42.080  13.515  1.00  0.69
ATOM   3826  C   GLY A 512      15.409  41.393  14.876  1.00  0.69
ATOM   3827  O   GLY A 512      15.159  40.192  14.968  1.00  0.69
ATOM   3828  N   ASN A 513      15.589  42.185  15.915  1.00  0.62
ATOM   3829  CA  ASN A 513      15.678  41.607  17.244  1.00  0.62
ATOM   3830  C   ASN A 513      14.379  40.998  17.758  1.00  0.62
ATOM   3831  O   ASN A 513      13.292  41.542  17.567  1.00  0.62
ATOM   3832  CB  ASN A 513      16.129  42.685  18.050  1.00  0.62
ATOM   3833  CG  ASN A 513      17.426  43.217  17.606  1.00  0.62
ATOM   3834  OD1 ASN A 513      18.394  42.482  17.736  1.00  0.62
ATOM   3835  ND2 ASN A 513      17.477  44.500  17.320  1.00  0.62
ATOM   3836  N   PRO A 514      14.524  39.764  18.228  1.00  0.60
ATOM   3837  CA  PRO A 514      13.447  39.022  18.905  1.00  0.60
ATOM   3838  C   PRO A 514      13.232  39.578  20.315  1.00  0.60
ATOM   3839  O   PRO A 514      12.122  39.528  20.822  1.00  0.60
ATOM   3840  CB  PRO A 514      13.961  37.585  18.979  1.00  0.60
ATOM   3841  CG  PRO A 514      14.957  37.500  17.825  1.00  0.60
ATOM   3842  CD  PRO A 514      15.626  38.866  17.843  1.00  0.60
ATOM   3843  N   ASN A 515      14.328  40.024  20.927  1.00  0.56
ATOM   3844  CA  ASN A 515      14.315  40.659  22.256  1.00  0.56
ATOM   3845  C   ASN A 515      15.401  41.721  22.299  1.00  0.56
ATOM   3846  O   ASN A 515      16.429  41.526  21.694  1.00  0.56
ATOM   3847  CB  ASN A 515      14.573  39.619  23.350  1.00  0.56
ATOM   3848  CG  ASN A 515      13.479  38.550  23.404  1.00  0.56
ATOM   3849  OD1 ASN A 515      12.339  38.770  23.037  1.00  0.56
ATOM   3850  ND2 ASN A 515      13.844  37.386  23.916  1.00  0.56
ATOM   3851  N   VAL A 516      15.171  42.786  23.045  1.00  0.61
ATOM   3852  CA  VAL A 516      16.128  43.905  23.102  1.00  0.61
ATOM   3853  C   VAL A 516      17.298  43.561  24.010  1.00  0.61
ATOM   3854  O   VAL A 516      17.269  43.960  25.164  1.00  0.61
ATOM   3855  CB  VAL A 516      15.436  45.191  23.564  1.00  0.61
ATOM   3856  CG1 VAL A 516      16.441  46.347  23.635  1.00  0.61
ATOM   3857  CG2 VAL A 516      14.299  45.550  22.607  1.00  0.61
ATOM   3858  N   LEU A 517      18.291  42.918  23.414  1.00  0.53
ATOM   3859  CA  LEU A 517      19.543  42.506  24.064  1.00  0.53
ATOM   3860  C   LEU A 517      20.453  41.954  22.973  1.00  0.53
ATOM   3861  O   LEU A 517      19.988  41.286  22.050  1.00  0.53
ATOM   3862  CB  LEU A 517      19.265  41.429  25.121  1.00  0.53
ATOM   3863  CG  LEU A 517      18.402  41.939  26.275  1.00  0.53
ATOM   3864  CD1 LEU A 517      18.049  40.851  27.255  1.00  0.53
ATOM   3865  CD2 LEU A 517      19.075  43.132  26.981  1.00  0.53
ATOM   3866  N   ALA A 518      21.746  42.225  23.112  1.00  0.63
ATOM   3867  CA  ALA A 518      22.726  41.922  22.054  1.00  0.63
ATOM   3868  C   ALA A 518      22.683  40.464  21.602  1.00  0.63
ATOM   3869  O   ALA A 518      22.837  40.173  20.418  1.00  0.63
ATOM   3870  CB  ALA A 518      24.133  42.252  22.549  1.00  0.63
ATOM   3871  N   ASN A 519      22.444  39.573  22.538  1.00  0.50
ATOM   3872  CA  ASN A 519      22.425  38.182  22.139  1.00  0.50
ATOM   3873  C   ASN A 519      21.318  37.789  21.201  1.00  0.50
ATOM   3874  O   ASN A 519      21.404  36.771  20.522  1.00  0.50
ATOM   3875  CB  ASN A 519      21.776  37.416  23.059  1.00  0.50
ATOM   3876  CG  ASN A 519      20.688  37.620  24.011  1.00  0.50
ATOM   3877  OD1 ASN A 519      20.432  38.749  24.349  1.00  0.50
ATOM   3878  ND2 ASN A 519      20.106  36.514  24.429  1.00  0.50
ATOM   3879  N   GLY A 520      20.261  38.608  21.222  1.00  0.60
ATOM   3880  CA  GLY A 520      19.142  38.423  20.297  1.00  0.60
ATOM   3881  C   GLY A 520      19.709  38.365  18.874  1.00  0.60
ATOM   3882  O   GLY A 520      19.226  37.610  18.034  1.00  0.60
ATOM   3883  N   ASN A 521      20.768  39.144  18.663  1.00  0.54
ATOM   3884  CA  ASN A 521      21.488  39.136  17.390  1.00  0.54
ATOM   3885  C   ASN A 521      22.614  38.119  17.400  1.00  0.54
ATOM   3886  O   ASN A 521      22.433  37.017  17.912  1.00  0.54
ATOM   3887  CB  ASN A 521      22.005  40.526  17.019  1.00  0.54
ATOM   3888  CG  ASN A 521      20.862  41.446  16.644  1.00  0.54
ATOM   3889  OD1 ASN A 521      19.771  41.002  16.310  1.00  0.54
ATOM   3890  ND2 ASN A 521      21.156  42.734  16.715  1.00  0.54
ATOM   3891  N   TYR A 522      23.809  38.549  16.988  1.00  0.44
ATOM   3892  CA  TYR A 522      24.734  37.562  16.451  1.00  0.44
ATOM   3893  C   TYR A 522      24.875  36.414  17.447  1.00  0.44
ATOM   3894  O   TYR A 522      25.178  36.614  18.624  1.00  0.44
ATOM   3895  CB  TYR A 522      26.096  38.113  16.049  1.00  0.44
ATOM   3896  CG  TYR A 522      26.774  37.024  15.214  1.00  0.44
ATOM   3897  CD1 TYR A 522      26.361  36.801  13.904  1.00  0.44
ATOM   3898  CD2 TYR A 522      27.696  36.167  15.804  1.00  0.44
ATOM   3899  CE1 TYR A 522      26.872  35.728  13.185  1.00  0.44
ATOM   3900  CE2 TYR A 522      28.212  35.097  15.082  1.00  0.44
ATOM   3901  CZ  TYR A 522      27.805  34.882  13.772  1.00  0.44
ATOM   3902  OH  TYR A 522      28.359  33.875  13.048  1.00  0.44
ATOM   3903  N   SER A 523      24.393  35.284  16.951  1.00  0.38
ATOM   3904  CA  SER A 523      24.302  34.034  17.712  1.00  0.38
ATOM   3905  C   SER A 523      25.606  33.800  18.445  1.00  0.38
ATOM   3906  O   SER A 523      26.594  33.555  17.747  1.00  0.38
ATOM   3907  CB  SER A 523      24.071  32.899  16.715  1.00  0.38
ATOM   3908  OG  SER A 523      23.980  31.651  17.403  1.00  0.38
ATOM   3909  N   ASN A 524      25.574  34.001  19.768  1.00  0.29
ATOM   3910  CA  ASN A 524      26.742  33.763  20.636  1.00  0.29
ATOM   3911  C   ASN A 524      27.197  35.015  21.387  1.00  0.29
ATOM   3912  O   ASN A 524      27.860  34.910  22.417  1.00  0.29
ATOM   3913  CB  ASN A 524      27.942  33.212  19.858  1.00  0.29
ATOM   3914  CG  ASN A 524      29.140  32.903  20.644  1.00  0.29
ATOM   3915  OD1 ASN A 524      29.012  32.581  21.807  1.00  0.29
ATOM   3916  ND2 ASN A 524      30.281  33.016  19.995  1.00  0.29
ATOM   3917  N   LYS A 525      26.894  36.190  20.842  1.00  0.43
ATOM   3918  CA  LYS A 525      27.304  37.447  21.479  1.00  0.43
ATOM   3919  C   LYS A 525      26.684  37.528  22.873  1.00  0.43
ATOM   3920  O   LYS A 525      25.509  37.252  23.026  1.00  0.43
ATOM   3921  CB  LYS A 525      26.831  38.637  20.637  1.00  0.43
ATOM   3922  CG  LYS A 525      27.323  39.968  21.205  1.00  0.43
ATOM   3923  CD  LYS A 525      28.826  39.876  21.105  1.00  0.43
ATOM   3924  CE  LYS A 525      29.443  41.008  21.456  1.00  0.43
ATOM   3925  NZ  LYS A 525      30.838  41.440  21.583  1.00  0.43
ATOM   3926  N   ILE A 526      27.494  37.891  23.853  1.00  0.39
ATOM   3927  CA  ILE A 526      27.023  38.014  25.244  1.00  0.39
ATOM   3928  C   ILE A 526      26.078  39.217  25.354  1.00  0.39
ATOM   3929  O   ILE A 526      26.368  40.297  24.837  1.00  0.39
ATOM   3930  CB  ILE A 526      28.213  38.200  26.192  1.00  0.39
ATOM   3931  CG1 ILE A 526      28.963  39.502  25.880  1.00  0.39
ATOM   3932  CG2 ILE A 526      29.152  36.987  26.101  1.00  0.39
ATOM   3933  CD1 ILE A 526      30.116  39.745  26.850  1.00  0.39
ATOM   3934  N   TRP A 527      24.982  39.012  26.061  1.00  0.37
ATOM   3935  CA  TRP A 527      24.005  40.079  26.281  1.00  0.37
ATOM   3936  C   TRP A 527      23.717  40.248  27.776  1.00  0.37
ATOM   3937  O   TRP A 527      23.629  39.266  28.517  1.00  0.37
ATOM   3938  CB  TRP A 527      22.718  39.764  25.558  1.00  0.37
ATOM   3939  CG  TRP A 527      22.139  38.459  26.147  1.00  0.37
ATOM   3940  CD1 TRP A 527      21.139  38.397  27.025  1.00  0.37
ATOM   3941  CD2 TRP A 527      22.489  37.126  25.833  1.00  0.37
ATOM   3942  NE1 TRP A 527      20.774  37.127  27.197  1.00  0.37
ATOM   3943  CE2 TRP A 527      21.536  36.327  26.455  1.00  0.37
ATOM   3944  CE3 TRP A 527      23.383  36.541  24.895  1.00  0.37
ATOM   3945  CZ2 TRP A 527      21.436  34.981  26.088  1.00  0.37
ATOM   3946  CZ3 TRP A 527      23.123  35.249  24.395  1.00  0.37
ATOM   3947  CH2 TRP A 527      22.193  34.457  25.043  1.00  0.37
ATOM   3948  N   PRO A 528      23.620  41.506  28.193  1.00  0.47
ATOM   3949  CA  PRO A 528      23.300  41.905  29.573  1.00  0.47
ATOM   3950  C   PRO A 528      21.795  41.779  29.814  1.00  0.47
ATOM   3951  O   PRO A 528      21.003  41.785  28.878  1.00  0.47
ATOM   3952  CB  PRO A 528      23.736  43.363  29.646  1.00  0.47
ATOM   3953  CG  PRO A 528      23.452  43.870  28.226  1.00  0.47
ATOM   3954  CD  PRO A 528      23.802  42.681  27.325  1.00  0.47
ATOM   3955  N   LEU A 529      21.437  41.676  31.086  1.00  0.44
ATOM   3956  CA  LEU A 529      20.024  41.557  31.486  1.00  0.44
ATOM   3957  C   LEU A 529      19.661  42.784  32.333  1.00  0.44
ATOM   3958  O   LEU A 529      18.681  42.948  33.014  1.00  0.44
ATOM   3959  CB  LEU A 529      19.843  40.239  32.247  1.00  0.44
ATOM   3960  CG  LEU A 529      18.387  39.988  32.676  1.00  0.44
ATOM   3961  CD1 LEU A 529      18.222  38.555  33.144  1.00  0.44
ATOM   3962  CD2 LEU A 529      17.926  40.716  33.934  1.00  0.44
ATOM   3963  N   HIS A 530      20.415  43.840  32.210  1.00  0.43
ATOM   3964  CA  HIS A 530      20.128  45.097  32.917  1.00  0.43
ATOM   3965  C   HIS A 530      18.791  45.655  32.416  1.00  0.43
ATOM   3966  O   HIS A 530      18.580  45.793  31.215  1.00  0.43
ATOM   3967  CB  HIS A 530      21.257  46.071  32.625  1.00  0.43
ATOM   3968  CG  HIS A 530      21.045  47.330  33.407  1.00  0.43
ATOM   3969  ND1 HIS A 530      21.053  47.513  34.715  1.00  0.43
ATOM   3970  CD2 HIS A 530      20.901  48.432  32.862  1.00  0.43
ATOM   3971  CE1 HIS A 530      21.072  48.772  35.057  1.00  0.43
ATOM   3972  NE2 HIS A 530      20.978  49.307  33.891  1.00  0.43
ATOM   3973  N   THR A 531      17.921  45.967  33.364  1.00  0.52
ATOM   3974  CA  THR A 531      16.591  46.522  33.044  1.00  0.52
ATOM   3975  C   THR A 531      16.713  47.874  32.330  1.00  0.52
ATOM   3976  O   THR A 531      15.993  48.155  31.376  1.00  0.52
ATOM   3977  CB  THR A 531      15.734  46.652  34.318  1.00  0.52
ATOM   3978  OG1 THR A 531      14.447  47.124  33.976  1.00  0.52
ATOM   3979  CG2 THR A 531      16.170  47.525  35.487  1.00  0.52
ATOM   3980  N   PRO A 532      17.608  48.728  32.819  1.00  0.56
ATOM   3981  CA  PRO A 532      17.902  50.019  32.232  1.00  0.56
ATOM   3982  C   PRO A 532      18.535  49.793  30.870  1.00  0.56
ATOM   3983  O   PRO A 532      19.399  48.943  30.676  1.00  0.56
ATOM   3984  CB  PRO A 532      18.820  50.733  33.198  1.00  0.56
ATOM   3985  CG  PRO A 532      18.447  50.082  34.541  1.00  0.56
ATOM   3986  CD  PRO A 532      18.317  48.664  34.057  1.00  0.56
ATOM   3987  N   ILE A 533      18.063  50.570  29.916  1.00  0.60
ATOM   3988  CA  ILE A 533      18.554  50.476  28.530  1.00  0.60
ATOM   3989  C   ILE A 533      19.909  51.162  28.444  1.00  0.60
ATOM   3990  O   ILE A 533      19.989  52.358  28.689  1.00  0.60
ATOM   3991  CB  ILE A 533      17.577  51.164  27.575  1.00  0.60
ATOM   3992  CG1 ILE A 533      17.396  52.646  27.936  1.00  0.60
ATOM   3993  CG2 ILE A 533      16.235  50.426  27.563  1.00  0.60
ATOM   3994  CD1 ILE A 533      16.468  53.346  26.970  1.00  0.60
ATOM   3995  N   LYS A 534      20.945  50.402  28.128  1.00  0.59
ATOM   3996  CA  LYS A 534      22.246  51.011  27.974  1.00  0.59
ATOM   3997  C   LYS A 534      23.057  50.657  26.806  1.00  0.59
ATOM   3998  O   LYS A 534      23.267  51.608  26.185  1.00  0.59
ATOM   3999  CB  LYS A 534      23.033  50.958  29.150  1.00  0.59
ATOM   4000  CG  LYS A 534      22.392  52.064  29.927  1.00  0.59
ATOM   4001  CD  LYS A 534      22.361  53.411  29.597  1.00  0.59
ATOM   4002  CE  LYS A 534      21.638  54.266  30.528  1.00  0.59
ATOM   4003  NZ  LYS A 534      20.221  54.113  30.795  1.00  0.59
ATOM   4004  N   GLN A 535      23.856  49.677  26.562  1.00  0.58
ATOM   4005  CA  GLN A 535      24.564  49.672  25.243  1.00  0.58
ATOM   4006  C   GLN A 535      25.689  48.682  25.121  1.00  0.58
ATOM   4007  O   GLN A 535      26.076  48.027  26.073  1.00  0.58
ATOM   4008  CB  GLN A 535      25.293  51.015  24.983  1.00  0.58
ATOM   4009  CG  GLN A 535      25.391  51.542  23.647  1.00  0.58
ATOM   4010  CD  GLN A 535      25.627  53.021  23.658  1.00  0.58
ATOM   4011  OE1 GLN A 535      26.412  53.508  24.442  1.00  0.58
ATOM   4012  NE2 GLN A 535      24.868  53.739  22.851  1.00  0.58
ATOM   4013  N   GLU A 536      26.225  48.673  23.906  1.00  0.58
ATOM   4014  CA  GLU A 536      27.377  47.858  23.538  1.00  0.58
ATOM   4015  C   GLU A 536      28.543  48.800  23.245  1.00  0.58
ATOM   4016  O   GLU A 536      28.513  49.567  22.281  1.00  0.58
ATOM   4017  CB  GLU A 536      27.022  47.024  22.305  1.00  0.58
ATOM   4018  CG  GLU A 536      28.183  46.136  21.868  1.00  0.58
ATOM   4019  CD  GLU A 536      29.355  46.865  21.277  1.00  0.58
ATOM   4020  OE1 GLU A 536      29.009  47.922  20.751  1.00  0.58
ATOM   4021  OE2 GLU A 536      30.500  46.397  21.405  1.00  0.58
ATOM   4022  N   VAL A 537      29.460  48.868  24.190  1.00  0.57
ATOM   4023  CA  VAL A 537      30.712  49.610  23.985  1.00  0.57
ATOM   4024  C   VAL A 537      31.509  48.859  22.910  1.00  0.57
ATOM   4025  O   VAL A 537      32.029  47.771  23.147  1.00  0.57
ATOM   4026  CB  VAL A 537      31.512  49.694  25.290  1.00  0.57
ATOM   4027  CG1 VAL A 537      31.996  48.324  25.778  1.00  0.57
ATOM   4028  CG2 VAL A 537      32.707  50.628  25.118  1.00  0.57
ATOM   4029  N   LEU A 538      31.448  49.373  21.695  1.00  0.54
ATOM   4030  CA  LEU A 538      32.156  48.761  20.571  1.00  0.54
ATOM   4031  C   LEU A 538      33.610  48.877  20.859  1.00  0.54
ATOM   4032  O   LEU A 538      34.025  47.949  21.517  1.00  0.54
ATOM   4033  CB  LEU A 538      31.844  49.471  19.265  1.00  0.54
ATOM   4034  CG  LEU A 538      30.396  49.300  18.841  1.00  0.54
ATOM   4035  CD1 LEU A 538      30.097  50.123  17.595  1.00  0.54
ATOM   4036  CD2 LEU A 538      30.128  47.828  18.489  1.00  0.54
ATOM   4037  N   GLU A 539      34.224  49.988  20.431  1.00  0.50
ATOM   4038  CA  GLU A 539      35.633  50.267  20.680  1.00  0.50
ATOM   4039  C   GLU A 539      36.280  48.997  21.248  1.00  0.50
ATOM   4040  O   GLU A 539      36.002  48.549  22.359  1.00  0.50
ATOM   4041  CB  GLU A 539      35.689  51.394  21.694  1.00  0.50
ATOM   4042  CG  GLU A 539      37.101  51.716  22.143  1.00  0.50
ATOM   4043  CD  GLU A 539      37.886  50.813  22.893  1.00  0.50
ATOM   4044  OE1 GLU A 539      37.218  50.204  23.696  1.00  0.50
ATOM   4045  OE2 GLU A 539      39.074  50.799  22.690  1.00  0.50
ATOM   4046  N   LEU A 540      37.166  48.436  20.467  1.00  0.44
ATOM   4047  CA  LEU A 540      37.641  47.075  20.732  1.00  0.44
ATOM   4048  C   LEU A 540      39.146  47.112  20.988  1.00  0.44
ATOM   4049  O   LEU A 540      39.979  46.514  20.320  1.00  0.44
ATOM   4050  CB  LEU A 540      37.250  46.178  19.564  1.00  0.44
ATOM   4051  CG  LEU A 540      37.533  44.716  19.876  1.00  0.44
ATOM   4052  CD1 LEU A 540      36.757  43.842  18.992  1.00  0.44
ATOM   4053  CD2 LEU A 540      38.910  44.269  19.431  1.00  0.44
ATOM   4054  N   ASN A 541      39.481  48.012  21.888  1.00  0.39
ATOM   4055  CA  ASN A 541      40.839  48.178  22.412  1.00  0.39
ATOM   4056  C   ASN A 541      40.736  47.819  23.885  1.00  0.39
ATOM   4057  O   ASN A 541      39.928  48.420  24.597  1.00  0.39
ATOM   4058  CB  ASN A 541      41.287  49.624  22.244  1.00  0.39
ATOM   4059  CG  ASN A 541      42.691  49.932  22.657  1.00  0.39
ATOM   4060  OD1 ASN A 541      43.298  49.178  23.399  1.00  0.39
ATOM   4061  ND2 ASN A 541      43.209  51.011  22.097  1.00  0.39
ATOM   4062  N   ALA A 542      41.452  46.762  24.268  1.00  0.33
ATOM   4063  CA  ALA A 542      41.396  46.238  25.646  1.00  0.33
ATOM   4064  C   ALA A 542      40.162  45.344  25.819  1.00  0.33
ATOM   4065  O   ALA A 542      39.140  45.526  25.158  1.00  0.33
ATOM   4066  CB  ALA A 542      41.328  47.387  26.672  1.00  0.33
ATOM   4067  N   ASN A 543      40.297  44.383  26.727  1.00  0.29
ATOM   4068  CA  ASN A 543      39.188  43.488  27.080  1.00  0.29
ATOM   4069  C   ASN A 543      38.529  44.030  28.353  1.00  0.29
ATOM   4070  O   ASN A 543      39.004  43.805  29.465  1.00  0.29
ATOM   4071  CB  ASN A 543      39.693  42.061  27.322  1.00  0.29
ATOM   4072  CG  ASN A 543      38.523  41.107  27.584  1.00  0.29
ATOM   4073  OD1 ASN A 543      37.452  41.506  28.026  1.00  0.29
ATOM   4074  ND2 ASN A 543      38.747  39.839  27.271  1.00  0.29
ATOM   4075  N   TYR A 544      37.494  44.821  28.117  1.00  0.26
ATOM   4076  CA  TYR A 544      36.706  45.458  29.180  1.00  0.26
ATOM   4077  C   TYR A 544      35.336  44.774  29.184  1.00  0.26
ATOM   4078  O   TYR A 544      35.125  43.801  28.462  1.00  0.26
ATOM   4079  CB  TYR A 544      36.578  46.941  28.819  1.00  0.26
ATOM   4080  CG  TYR A 544      35.791  47.741  29.862  1.00  0.26
ATOM   4081  CD1 TYR A 544      36.429  48.207  31.002  1.00  0.26
ATOM   4082  CD2 TYR A 544      34.459  48.059  29.639  1.00  0.26
ATOM   4083  CE1 TYR A 544      35.733  48.984  31.919  1.00  0.26
ATOM   4084  CE2 TYR A 544      33.757  48.831  30.554  1.00  0.26
ATOM   4085  CZ  TYR A 544      34.399  49.298  31.693  1.00  0.26
ATOM   4086  OH  TYR A 544      33.723  50.066  32.586  1.00  0.26
ATOM   4087  N   SER A 545      34.441  45.226  30.056  1.00  0.42
ATOM   4088  CA  SER A 545      33.065  44.712  30.048  1.00  0.42
ATOM   4089  C   SER A 545      32.362  45.272  28.810  1.00  0.42
ATOM   4090  O   SER A 545      32.364  46.474  28.574  1.00  0.42
ATOM   4091  CB  SER A 545      32.339  45.132  31.322  1.00  0.42
ATOM   4092  OG  SER A 545      31.061  44.490  31.369  1.00  0.42
ATOM   4093  N   ARG A 546      31.789  44.381  28.013  1.00  0.43
ATOM   4094  CA  ARG A 546      31.174  44.764  26.732  1.00  0.43
ATOM   4095  C   ARG A 546      29.923  45.631  26.920  1.00  0.43
ATOM   4096  O   ARG A 546      29.828  46.729  26.394  1.00  0.43
ATOM   4097  CB  ARG A 546      30.838  43.504  25.940  1.00  0.43
ATOM   4098  CG  ARG A 546      30.253  43.879  24.598  1.00  0.43
ATOM   4099  CD  ARG A 546      29.964  42.668  23.858  1.00  0.43
ATOM   4100  NE  ARG A 546      29.426  43.256  22.579  1.00  0.43
ATOM   4101  CZ  ARG A 546      28.094  43.277  22.281  1.00  0.43
ATOM   4102  NH1 ARG A 546      27.228  43.112  23.256  1.00  0.43
ATOM   4103  NH2 ARG A 546      27.669  43.417  21.005  1.00  0.43
ATOM   4104  N   VAL A 547      28.982  45.122  27.702  1.00  0.45
ATOM   4105  CA  VAL A 547      27.656  45.748  27.863  1.00  0.45
ATOM   4106  C   VAL A 547      27.723  47.172  28.425  1.00  0.45
ATOM   4107  O   VAL A 547      27.938  48.112  27.667  1.00  0.45
ATOM   4108  CB  VAL A 547      26.776  44.863  28.744  1.00  0.45
ATOM   4109  CG1 VAL A 547      26.633  43.522  28.058  1.00  0.45
ATOM   4110  CG2 VAL A 547      27.397  44.606  30.129  1.00  0.45
ATOM   4111  N   PHE A 548      27.560  47.316  29.744  1.00  0.39
ATOM   4112  CA  PHE A 548      27.557  48.604  30.431  1.00  0.39
ATOM   4113  C   PHE A 548      26.193  49.291  30.308  1.00  0.39
ATOM   4114  O   PHE A 548      25.438  49.055  29.368  1.00  0.39
ATOM   4115  CB  PHE A 548      28.658  49.485  29.829  1.00  0.39
ATOM   4116  CG  PHE A 548      28.688  50.854  30.450  1.00  0.39
ATOM   4117  CD1 PHE A 548      29.365  51.000  31.646  1.00  0.39
ATOM   4118  CD2 PHE A 548      28.055  51.922  29.827  1.00  0.39
ATOM   4119  CE1 PHE A 548      29.431  52.220  32.239  1.00  0.39
ATOM   4120  CE2 PHE A 548      28.108  53.160  30.407  1.00  0.39
ATOM   4121  CZ  PHE A 548      28.803  53.183  31.573  1.00  0.39
ATOM   4122  N   GLU A 549      25.935  50.144  31.292  1.00  0.49
ATOM   4123  CA  GLU A 549      24.715  50.884  31.431  1.00  0.49
ATOM   4124  C   GLU A 549      24.804  52.241  32.103  1.00  0.49
ATOM   4125  O   GLU A 549      24.190  53.237  31.755  1.00  0.49
ATOM   4126  CB  GLU A 549      23.644  49.979  32.048  1.00  0.49
ATOM   4127  CG  GLU A 549      22.332  50.685  32.265  1.00  0.49
ATOM   4128  CD  GLU A 549      22.150  51.808  33.184  1.00  0.49
ATOM   4129  OE1 GLU A 549      22.885  51.664  34.161  1.00  0.49
ATOM   4130  OE2 GLU A 549      21.338  52.719  32.958  1.00  0.49
ATOM   4131  N   GLY A 550      25.653  52.226  33.109  1.00  0.40
ATOM   4132  CA  GLY A 550      25.833  53.360  34.024  1.00  0.40
ATOM   4133  C   GLY A 550      26.236  54.656  33.328  1.00  0.40
ATOM   4134  O   GLY A 550      25.521  55.602  33.136  1.00  0.40
ATOM   4135  N   LEU A 551      27.509  54.824  33.149  1.00  0.48
ATOM   4136  CA  LEU A 551      28.187  56.021  32.531  1.00  0.48
ATOM   4137  C   LEU A 551      27.270  56.873  31.692  1.00  0.48
ATOM   4138  O   LEU A 551      27.148  58.057  31.924  1.00  0.48
ATOM   4139  CB  LEU A 551      29.550  55.885  31.777  1.00  0.48
ATOM   4140  CG  LEU A 551      30.304  56.948  31.244  1.00  0.48
ATOM   4141  CD1 LEU A 551      31.712  56.447  30.995  1.00  0.48
ATOM   4142  CD2 LEU A 551      29.631  57.381  29.972  1.00  0.48
ATOM   4143  N   ARG A 552      26.666  56.302  30.668  1.00  0.59
ATOM   4144  CA  ARG A 552      25.819  57.091  29.759  1.00  0.59
ATOM   4145  C   ARG A 552      24.571  57.613  30.473  1.00  0.59
ATOM   4146  O   ARG A 552      24.245  58.795  30.386  1.00  0.59
ATOM   4147  CB  ARG A 552      25.415  56.238  28.561  1.00  0.59
ATOM   4148  CG  ARG A 552      24.577  57.042  27.561  1.00  0.59
ATOM   4149  CD  ARG A 552      24.158  56.160  26.386  1.00  0.59
ATOM   4150  NE  ARG A 552      23.345  56.934  25.434  1.00  0.59
ATOM   4151  CZ  ARG A 552      23.836  57.715  24.481  1.00  0.59
ATOM   4152  NH1 ARG A 552      25.144  57.840  24.313  1.00  0.59
ATOM   4153  NH2 ARG A 552      23.014  58.230  23.595  1.00  0.59
ATOM   4154  N   VAL A 553      23.894  56.718  31.180  1.00  0.61
ATOM   4155  CA  VAL A 553      22.672  57.086  31.918  1.00  0.61
ATOM   4156  C   VAL A 553      22.965  58.187  32.926  1.00  0.61
ATOM   4157  O   VAL A 553      22.162  59.086  33.108  1.00  0.61
ATOM   4158  CB  VAL A 553      22.117  55.920  32.717  1.00  0.61
ATOM   4159  CG1 VAL A 553      23.024  55.294  33.720  1.00  0.61
ATOM   4160  CG2 VAL A 553      20.756  56.189  33.318  1.00  0.61
ATOM   4161  N   ARG A 554      24.121  58.074  33.570  1.00  0.57
ATOM   4162  CA  ARG A 554      24.556  59.073  34.547  1.00  0.57
ATOM   4163  C   ARG A 554      24.873  60.384  33.822  1.00  0.57
ATOM   4164  O   ARG A 554      24.558  61.467  34.303  1.00  0.57
ATOM   4165  CB  ARG A 554      25.772  58.575  35.327  1.00  0.57
ATOM   4166  CG  ARG A 554      26.986  58.346  34.475  1.00  0.57
ATOM   4167  CD  ARG A 554      28.186  57.838  35.223  1.00  0.57
ATOM   4168  NE  ARG A 554      29.356  57.633  34.350  1.00  0.57
ATOM   4169  CZ  ARG A 554      30.533  57.176  34.779  1.00  0.57
ATOM   4170  NH1 ARG A 554      30.710  56.907  36.070  1.00  0.57
ATOM   4171  NH2 ARG A 554      31.547  57.005  33.935  1.00  0.57
ATOM   4172  N   LYS A 555      25.435  60.234  32.624  1.00  0.67
ATOM   4173  CA  LYS A 555      25.796  61.368  31.768  1.00  0.67
ATOM   4174  C   LYS A 555      24.534  62.164  31.416  1.00  0.67
ATOM   4175  O   LYS A 555      24.387  63.326  31.785  1.00  0.67
ATOM   4176  CB  LYS A 555      26.466  60.841  30.502  1.00  0.67
ATOM   4177  CG  LYS A 555      26.862  61.965  29.558  1.00  0.67
ATOM   4178  CD  LYS A 555      27.551  61.413  28.314  1.00  0.67
ATOM   4179  CE  LYS A 555      28.875  60.732  28.651  1.00  0.67
ATOM   4180  NZ  LYS A 555      29.533  60.217  27.449  1.00  0.67
ATOM   4181  N   CYS A 556      23.637  61.495  30.701  1.00  0.76
ATOM   4182  CA  CYS A 556      22.416  62.109  30.167  1.00  0.76
ATOM   4183  C   CYS A 556      21.338  62.395  31.200  1.00  0.76
ATOM   4184  O   CYS A 556      20.485  63.245  30.965  1.00  0.76
ATOM   4185  CB  CYS A 556      21.877  61.240  29.038  1.00  0.76
ATOM   4186  SG  CYS A 556      23.104  61.176  27.686  1.00  0.76
ATOM   4187  N   ALA A 557      21.394  61.715  32.340  1.00  0.77
ATOM   4188  CA  ALA A 557      20.398  61.925  33.406  1.00  0.77
ATOM   4189  C   ALA A 557      20.362  63.416  33.743  1.00  0.77
ATOM   4190  O   ALA A 557      19.360  63.985  34.102  1.00  0.77
ATOM   4191  CB  ALA A 557      20.781  61.138  34.656  1.00  0.77
ATOM   4192  N   PHE A 558      21.497  64.074  33.556  1.00  0.74
ATOM   4193  CA  PHE A 558      21.627  65.517  33.774  1.00  0.74
ATOM   4194  C   PHE A 558      20.766  66.314  32.787  1.00  0.74
ATOM   4195  O   PHE A 558      19.919  67.104  33.198  1.00  0.74
ATOM   4196  CB  PHE A 558      23.097  65.917  33.641  1.00  0.74
ATOM   4197  CG  PHE A 558      23.250  67.441  33.662  1.00  0.74
ATOM   4198  CD1 PHE A 558      23.169  68.134  34.862  1.00  0.74
ATOM   4199  CD2 PHE A 558      23.450  68.128  32.472  1.00  0.74
ATOM   4200  CE1 PHE A 558      23.285  69.517  34.871  1.00  0.74
ATOM   4201  CE2 PHE A 558      23.571  69.512  32.480  1.00  0.74
ATOM   4202  CZ  PHE A 558      23.489  70.206  33.681  1.00  0.74
ATOM   4203  N   TRP A 559      21.026  66.108  31.502  1.00  0.75
ATOM   4204  CA  TRP A 559      20.347  66.862  30.434  1.00  0.75
ATOM   4205  C   TRP A 559      18.883  66.455  30.245  1.00  0.75
ATOM   4206  O   TRP A 559      18.072  67.269  29.809  1.00  0.75
ATOM   4207  CB  TRP A 559      21.085  66.695  29.104  1.00  0.75
ATOM   4208  CG  TRP A 559      22.521  67.218  29.169  1.00  0.75
ATOM   4209  CD1 TRP A 559      23.610  66.482  29.368  1.00  0.75
ATOM   4210  CD2 TRP A 559      22.939  68.521  28.957  1.00  0.75
ATOM   4211  NE1 TRP A 559      24.687  67.260  29.284  1.00  0.75
ATOM   4212  CE2 TRP A 559      24.320  68.510  29.026  1.00  0.75
ATOM   4213  CE3 TRP A 559      22.266  69.714  28.766  1.00  0.75
ATOM   4214  CZ2 TRP A 559      25.040  69.682  28.834  1.00  0.75
ATOM   4215  CZ3 TRP A 559      22.995  70.898  28.555  1.00  0.75
ATOM   4216  CH2 TRP A 559      24.380  70.868  28.555  1.00  0.75
ATOM   4217  N   LYS A 560      18.551  65.218  30.591  1.00  0.76
ATOM   4218  CA  LYS A 560      17.231  64.670  30.244  1.00  0.76
ATOM   4219  C   LYS A 560      16.232  64.616  31.398  1.00  0.76
ATOM   4220  O   LYS A 560      15.030  64.527  31.160  1.00  0.76
ATOM   4221  CB  LYS A 560      17.373  63.290  29.622  1.00  0.76
ATOM   4222  CG  LYS A 560      17.944  62.235  30.560  1.00  0.76
ATOM   4223  CD  LYS A 560      18.007  60.868  29.893  1.00  0.76
ATOM   4224  CE  LYS A 560      18.604  59.834  30.839  1.00  0.76
ATOM   4225  NZ  LYS A 560      18.651  58.538  30.198  1.00  0.76
ATOM   4226  N   THR A 561      16.719  64.652  32.634  1.00  0.77
ATOM   4227  CA  THR A 561      15.809  64.524  33.787  1.00  0.77
ATOM   4228  C   THR A 561      15.891  65.715  34.741  1.00  0.77
ATOM   4229  O   THR A 561      14.868  66.217  35.198  1.00  0.77
ATOM   4230  CB  THR A 561      16.070  63.228  34.558  1.00  0.77
ATOM   4231  OG1 THR A 561      17.358  63.259  35.132  1.00  0.77
ATOM   4232  CG2 THR A 561      15.896  62.001  33.664  1.00  0.77
ATOM   4233  N   TYR A 562      17.109  66.194  34.981  1.00  0.72
ATOM   4234  CA  TYR A 562      17.330  67.269  35.955  1.00  0.72
ATOM   4235  C   TYR A 562      17.286  68.646  35.304  1.00  0.72
ATOM   4236  O   TYR A 562      16.580  69.536  35.761  1.00  0.72
ATOM   4237  CB  TYR A 562      18.675  67.066  36.657  1.00  0.72
ATOM   4238  CG  TYR A 562      19.079  68.289  37.487  1.00  0.72
ATOM   4239  CD1 TYR A 562      18.329  68.683  38.590  1.00  0.72
ATOM   4240  CD2 TYR A 562      20.229  68.992  37.144  1.00  0.72
ATOM   4241  CE1 TYR A 562      18.734  69.771  39.352  1.00  0.72
ATOM   4242  CE2 TYR A 562      20.634  70.080  37.908  1.00  0.72
ATOM   4243  CZ  TYR A 562      19.886  70.469  39.012  1.00  0.72
ATOM   4244  OH  TYR A 562      20.270  71.547  39.743  1.00  0.72
ATOM   4245  N   LEU A 563      18.045  68.811  34.231  1.00  0.75
ATOM   4246  CA  LEU A 563      18.161  70.117  33.574  1.00  0.75
ATOM   4247  C   LEU A 563      16.803  70.704  33.166  1.00  0.75
ATOM   4248  O   LEU A 563      16.564  71.894  33.380  1.00  0.75
ATOM   4249  CB  LEU A 563      19.093  70.040  32.359  1.00  0.75
ATOM   4250  CG  LEU A 563      19.493  71.447  31.921  1.00  0.75
ATOM   4251  CD1 LEU A 563      20.122  72.201  33.098  1.00  0.75
ATOM   4252  CD2 LEU A 563      20.477  71.379  30.764  1.00  0.75
ATOM   4253  N   PRO A 564      15.901  69.863  32.647  1.00  0.77
ATOM   4254  CA  PRO A 564      14.537  70.291  32.306  1.00  0.77
ATOM   4255  C   PRO A 564      13.870  70.920  33.531  1.00  0.77
ATOM   4256  O   PRO A 564      13.090  71.854  33.411  1.00  0.77
ATOM   4257  CB  PRO A 564      13.836  68.992  31.915  1.00  0.77
ATOM   4258  CG  PRO A 564      14.962  68.165  31.301  1.00  0.77
ATOM   4259  CD  PRO A 564      16.148  68.486  32.177  1.00  0.77
ATOM   4260  N   LYS A 565      14.241  70.418  34.704  1.00  0.69
ATOM   4261  CA  LYS A 565      13.709  70.910  35.983  1.00  0.69
ATOM   4262  C   LYS A 565      14.264  72.290  36.326  1.00  0.69
ATOM   4263  O   LYS A 565      13.511  73.203  36.653  1.00  0.69
ATOM   4264  CB  LYS A 565      14.046  69.940  37.114  1.00  0.69
ATOM   4265  CG  LYS A 565      13.415  68.572  36.863  1.00  0.69
ATOM   4266  CD  LYS A 565      13.705  67.618  38.018  1.00  0.69
ATOM   4267  CE  LYS A 565      13.047  66.259  37.775  1.00  0.69
ATOM   4268  NZ  LYS A 565      13.297  65.347  38.899  1.00  0.69
ATOM   4269  N   LEU A 566      15.583  72.432  36.222  1.00  0.67
ATOM   4270  CA  LEU A 566      16.225  73.721  36.508  1.00  0.67
ATOM   4271  C   LEU A 566      15.611  74.746  35.544  1.00  0.67
ATOM   4272  O   LEU A 566      15.298  75.872  35.923  1.00  0.67
ATOM   4273  CB  LEU A 566      17.737  73.577  36.328  1.00  0.67
ATOM   4274  CG  LEU A 566      18.457  74.833  36.755  1.00  0.67
ATOM   4275  CD1 LEU A 566      19.849  74.516  37.137  1.00  0.67
ATOM   4276  CD2 LEU A 566      18.353  75.762  35.617  1.00  0.67
ATOM   4277  N   LEU A 567      15.337  74.253  34.340  1.00  0.64
ATOM   4278  CA  LEU A 567      14.650  75.018  33.302  1.00  0.64
ATOM   4279  C   LEU A 567      13.248  75.396  33.789  1.00  0.64
ATOM   4280  O   LEU A 567      12.884  76.563  33.711  1.00  0.64
ATOM   4281  CB  LEU A 567      14.612  74.168  32.032  1.00  0.64
ATOM   4282  CG  LEU A 567      13.965  74.886  30.844  1.00  0.64
ATOM   4283  CD1 LEU A 567      14.401  74.216  29.544  1.00  0.64
ATOM   4284  CD2 LEU A 567      12.437  74.839  30.942  1.00  0.64
ATOM   4285  N   SER A 568      12.547  74.427  34.365  1.00  0.65
ATOM   4286  CA  SER A 568      11.179  74.632  34.868  1.00  0.65
ATOM   4287  C   SER A 568      11.140  75.841  35.815  1.00  0.65
ATOM   4288  O   SER A 568      11.040  75.617  37.040  1.00  0.65
ATOM   4289  CB  SER A 568      10.701  73.388  35.625  1.00  0.65
ATOM   4290  OG  SER A 568      10.680  72.260  34.760  1.00  0.65
ATOM   4291  OXT SER A 568      11.115  76.977  35.294  1.00  0.65
TER    4292      SER A 568                                        
SPDBVT        0.9999977350         0.0019130131        -0.0009500913 
SPDBVT       -0.0019106303         0.9999950528         0.0025024649 
SPDBVT        0.0009548739        -0.0025006440         0.9999964237 
SPDBVT       24.3129901886        62.5458374023         9.2365903854 
SPDBVT       24.3415088654        62.5307998657         9.3020057678 
SPDBVV default;
SPDBVV      8.228955557850    1956.592227768110      20.000000000000
SPDBVV        1.0000000000         0.0000000000         0.0000000000 
SPDBVV        0.0000000000         1.0000000000         0.0000000000 
SPDBVV        0.0000000000         0.0000000000         1.0000000000 
SPDBVV       23.7064990997        63.4840011597         8.6645002365 
SPDBVV        0.0000000000         0.0000000000         0.0000000000 
SPDBVf 19 19 19 19 19 19 19 19 19 19 19 19 19 19 19 19 19 19  3  3
SPDBVf  3 19 19 19 19 19 19 19 19 19 19 19 19 19 19 19 19 19 19 19
SPDBVf 19 19 19 19 19 19 19 19 19 19 19 19 19 19 19 19 19 19 19 19
SPDBVf 19 19 19 19 19 19 19 19 19 19 19 19 19 19 19 19 19 19 19 19
SPDBVf 19 19 19 19 19 19 19 19 19 19 19 19 19 19 19 19 19 19 19 19
SPDBVf  3  3  3  3  3  3  3 19 19 19 19 19 19 19 19 19 19 19 19 19
SPDBVf 19 19 19 19 19 19 19 19 19 19 19 19 19 19 19 19 19 19 19 19
SPDBVf 19 19 19 19 19 19 19 19 19 19 19 19 19 19 19 19 19  3  3  3
SPDBVf 19 19 19 19 19 19 19 19 19 19 19 19 19 19 19 19 19 19 19 19
SPDBVf 19 19 19 19 19 19 19 19 19 19 19 19 19 19 19 19 19 19 19 19
SPDBVf 19 19 19 19 19 19 19 19 19 19 19 19 19 19 19 19 19 19 19 19
SPDBVf 19 19 19 19 19 19 19 19 19 19 19 19 19 19 19 19 19 19 19 19
SPDBVf 19 19 19 19 19 19 19 19 19 19 19 19 19 19 19 19 19 19 19 19
SPDBVf  3 19 19 19 19 19 19 19 19 19 19 19 19 19 19 19 19 19 19  3
SPDBVf 19 19 19 19 19 19 19 19 19 19 19 19 19 19 19 19 19 19 19 19
SPDBVf 19 19 19 19 19 19 19 19 19 19 19 19 19 19 19 19 19 19 19 19
SPDBVf 19 19 19 19 19 19 19 19 19 19 19 19 19 19 19 19 19 19 19 19
SPDBVf 19 19 19 19 19 19 19 19 19 19 19 19 19 19 19 19 19 19 19 19
SPDBVf 19 19 19 19 19 19 19 19 19 19 19 19 19 19 19 19 19  3  3 19
SPDBVf 19 19 19 19 19 19 19 19 19 19 19 19 19 19 19 19 19 19 19 19
SPDBVf 19 19 19 19 19 19 19 19 19 19 19 19 19 19 19 19 19 19 19 19
SPDBVf 19 19 19 19 19 19 19 19 19 19 19 19 19 19 19 19 19 19 19 19
SPDBVf 19 19 19 19 19 19 19 19 19 19 19 19 19 19 19 19 19 19 19 19
SPDBVf 19 19 19 19 19 19 19 19 19 19 19 19 19 19 19 19 19 19  3  3
SPDBVf  3  3  3  3  3  3  3  3 19 19 19 19 19  3  3  3  3  3 19 19
SPDBVf 19 19 19 19 19 19 19 19 19 19 19 19 19 19 19 19 19 19 19 19
SPDBVf 19 19 19 19 19 19 19 19 19 19 19 19 19 19 19  1
SPDBVl 0.00 0.00 0.00 0.00 0.00 0.00 0.00 0.00 0.00 0.00 0.00 0.00 
SPDBVl 0.00 0.00 0.00 0.00 0.00 0.00 0.00 0.00 0.00 0.00 0.00 0.00 
SPDBVl 0.00 0.00 0.00 0.00 0.00 0.00 0.00 0.00 0.00 0.00 0.00 0.00 
SPDBVl 0.00 0.00 0.00 0.00 0.00 0.00 0.00 0.00 0.00 0.00 0.00 0.00 
SPDBVl 0.00 0.00 0.00 0.00 0.00 0.00 0.00 0.00 0.00 0.00 0.00 0.00 
SPDBVl 0.00 0.00 0.00 0.00 0.00 0.00 0.00 0.00 0.00 0.00 0.00 0.00 
SPDBVl 0.00 0.00 0.00 0.00 0.00 0.00 0.00 0.00 0.00 0.00 0.00 0.00 
SPDBVl 0.00 0.00 0.00 0.00 0.00 0.00 0.00 0.00 0.00 0.00 0.00 0.00 
SPDBVl 0.00 0.00 0.00 0.00 0.00 0.00 0.00 0.00 0.00 0.00 0.00 0.00 
SPDBVl 0.00 0.00 0.00 0.00 0.00 0.00 0.00 0.00 0.00 0.00 0.00 0.00 
SPDBVl 0.00 0.00 0.00 0.00 0.00 0.00 0.00 0.00 0.00 0.00 0.00 0.00 
SPDBVl 0.00 0.00 0.00 0.00 0.00 0.00 0.00 0.00 0.00 0.00 0.00 0.00 
SPDBVl 0.00 0.00 0.00 0.00 0.00 0.00 0.00 0.00 0.00 0.00 0.00 0.00 
SPDBVl 0.00 0.00 0.00 0.00 0.00 0.00 0.00 0.00 0.00 0.00 0.00 0.00 
SPDBVl 0.00 0.00 0.00 0.00 0.00 0.00 0.00 0.00 0.00 0.00 0.00 0.00 
SPDBVl 0.00 0.00 0.00 0.00 0.00 0.00 0.00 0.00 0.00 0.00 0.00 0.00 
SPDBVl 0.00 0.00 0.00 0.00 0.00 0.00 0.00 0.00 0.00 0.00 0.00 0.00 
SPDBVl 0.00 0.00 0.00 0.00 0.00 0.00 0.00 0.00 0.00 0.00 0.00 0.00 
SPDBVl 0.00 0.00 0.00 0.00 0.00 0.00 0.00 0.00 0.00 0.00 0.00 0.00 
SPDBVl 0.00 0.00 0.00 0.00 0.00 0.00 0.00 0.00 0.00 0.00 0.00 0.00 
SPDBVl 0.00 0.00 0.00 0.00 0.00 0.00 0.00 0.00 0.00 0.00 0.00 0.00 
SPDBVl 0.00 0.00 0.00 0.00 0.00 0.00 0.00 0.00 0.00 0.00 0.00 0.00 
SPDBVl 0.00 0.00 0.00 0.00 0.00 0.00 0.00 0.00 0.00 0.00 0.00 0.00 
SPDBVl 0.00 0.00 0.00 0.00 0.00 0.00 0.00 0.00 0.00 0.00 0.00 0.00 
SPDBVl 0.00 0.00 0.00 0.00 0.00 0.00 0.00 0.00 0.00 0.00 0.00 0.00 
SPDBVl 0.00 0.00 0.00 0.00 0.00 0.00 0.00 0.00 0.00 0.00 0.00 0.00 
SPDBVl 0.00 0.00 0.00 0.00 0.00 0.00 0.00 0.00 0.00 0.00 0.00 0.00 
SPDBVl 0.00 0.00 0.00 0.00 0.00 0.00 0.00 0.00 0.00 0.00 0.00 0.00 
SPDBVl 0.00 0.00 0.00 0.00 0.00 0.00 0.00 0.00 0.00 0.00 0.00 0.00 
SPDBVl 0.00 0.00 0.00 0.00 0.00 0.00 0.00 0.00 0.00 0.00 0.00 0.00 
SPDBVl 0.00 0.00 0.00 0.00 0.00 0.00 0.00 0.00 0.00 0.00 0.00 0.00 
SPDBVl 0.00 0.00 0.00 0.00 0.00 0.00 0.00 0.00 0.00 0.00 0.00 0.00 
SPDBVl 0.00 0.00 0.00 0.00 0.00 0.00 0.00 0.00 0.00 0.00 0.00 0.00 
SPDBVl 0.00 0.00 0.00 0.00 0.00 0.00 0.00 0.00 0.00 0.00 0.00 0.00 
SPDBVl 0.00 0.00 0.00 0.00 0.00 0.00 0.00 0.00 0.00 0.00 0.00 0.00 
SPDBVl 0.00 0.00 0.00 0.00 0.00 0.00 0.00 0.00 0.00 0.00 0.00 0.00 
SPDBVl 0.00 0.00 0.00 0.00 0.00 0.00 0.00 0.00 0.00 0.00 0.00 0.00 
SPDBVl 0.00 0.00 0.00 0.00 0.00 0.00 0.00 0.00 0.00 0.00 0.00 0.00 
SPDBVl 0.00 0.00 0.00 0.00 0.00 0.00 0.00 0.00 0.00 0.00 0.00 0.00 
SPDBVl 0.00 0.00 0.00 0.00 0.00 0.00 0.00 0.00 0.00 0.00 0.00 0.00 
SPDBVl 0.00 0.00 0.00 0.00 0.00 0.00 0.00 0.00 0.00 0.00 0.00 0.00 
SPDBVl 0.00 0.00 0.00 0.00 0.00 0.00 0.00 0.00 0.00 0.00 0.00 0.00 
SPDBVl 0.00 0.00 0.00 0.00 0.00 0.00 0.00 0.00 0.00 0.00 0.00 0.00 
SPDBVl 0.00 0.00 0.00 0.00 0.00 0.00 0.00 0.00 0.00 0.00 0.00 0.00 
SPDBVl 0.00 0.00 0.00 0.00 0.00 0.00 0.00 0.00 0.00 0.00 0.00 0.00 
SPDBVl 0.00 0.00 0.00 0.00 0.00 0.00 0.00 0.00 0.00 0.00 0.00 0.00 
SPDBVl 0.00 0.00 0.00 0.00 0.00 0.00 0.00 0.00 0.00 0.00 0.00 0.00 
SPDBVl 0.00 0.00 0.00 0.00 0.00 0.00 0.00 0.00 0.00 0.00 0.00 0.00 
SPDBVl 0.00 0.00 0.00 0.00 0.00 0.00 0.00 0.00 0.00 0.00 0.00 0.00 
SPDBVl 0.00 0.00 0.00 0.00 0.00 0.00 0.00 0.00 0.00 0.00 0.00 0.00 
SPDBVl 0.00 0.00 0.00 0.00 0.00 0.00 0.00 0.00 0.00 0.00 0.00 0.00 
SPDBVl 0.00 0.00 0.00 0.00 0.00 0.00 0.00 0.00 0.00 0.00 0.00 0.00 
SPDBVl 0.00 0.00 0.00 0.00 0.00 0.00 0.00 0.00 0.00 0.00 0.00 0.00 
SPDBVl 0.00 0.00 0.00 0.00 0.00 0.00 0.00 0.00 0.00 0.00 0.00 0.00 
SPDBVl 0.00 0.00 0.00 0.00 0.00 0.00 0.00 0.00 0.00 0.00 0.00 0.00 
SPDBVl 0.00 0.00 0.00 0.00 0.00 0.00 0.00 0.00 0.00 0.00 0.00 0.00 
SPDBVl 0.00 0.00 0.00 0.00 0.00 0.00 0.00 0.00 0.00 0.00 0.00 0.00 
SPDBVl 0.00 0.00 0.00 0.00 0.00 0.00 0.00 0.00 0.00 0.00 0.00 0.00 
SPDBVl 0.00 0.00 0.00 0.00 0.00 0.00 0.00 0.00 0.00 0.00 0.00 0.00 
SPDBVl 0.00 0.00 0.00 0.00 0.00 0.00 0.00 0.00 0.00 0.00 0.00 0.00 
SPDBVl 0.00 0.00 0.00 0.00 0.00 0.00 0.00 0.00 0.00 0.00 0.00 0.00 
SPDBVl 0.00 0.00 0.00 0.00 0.00 0.00 0.00 0.00 0.00 0.00 0.00 0.00 
SPDBVl 0.00 0.00 0.00 0.00 0.00 0.00 0.00 0.00 0.00 0.00 0.00 0.00 
SPDBVl 0.00 0.00 0.00 0.00 0.00 0.00 0.00 0.00 0.00 0.00 0.00 0.00 
SPDBVl 0.00 0.00 0.00 0.00 0.00 0.00 0.00 0.00 0.00 0.00 0.00 0.00 
SPDBVl 0.00 0.00 0.00 0.00 0.00 0.00 0.00 0.00 0.00 0.00 0.00 0.00 
SPDBVl 0.00 0.00 0.00 0.00 0.00 0.00 0.00 0.00 0.00 0.00 0.00 0.00 
SPDBVl 0.00 0.00 0.00 0.00 0.00 0.00 0.00 0.00 0.00 0.00 0.00 0.00 
SPDBVl 0.00 0.00 0.00 0.00 0.00 0.00 0.00 0.00 0.00 0.00 0.00 0.00 
SPDBVl 0.00 0.00 0.00 0.00 0.00 0.00 0.00 0.00 0.00 0.00 0.00 0.00 
SPDBVl 0.00 0.00 0.00 0.00 0.00 0.00 0.00 0.00 0.00 0.00 0.00 0.00 
SPDBVl 0.00 0.00 0.00 0.00 0.00 0.00 0.00 0.00 0.00 0.00 0.00 0.00 
SPDBVl 0.00 0.00 0.00 0.00 0.00 0.00 0.00 0.00 0.00 0.00 0.00 0.00 
SPDBVl 0.00 0.00 0.00 0.00 0.00 0.00 0.00 0.00 0.00 0.00 0.00 0.00 
SPDBVl 0.00 0.00 0.00 0.00 0.00 0.00 0.00 0.00 0.00 0.00 0.00 0.00 
SPDBVl 0.00 0.00 0.00 0.00 0.00 0.00 0.00 0.00 0.00 0.00 0.00 0.00 
SPDBVl 0.00 0.00 0.00 0.00 0.00 0.00 0.00 0.00 0.00 0.00 0.00 0.00 
SPDBVl 0.00 0.00 0.00 0.00 0.00 0.00 0.00 0.00 0.00 0.00 0.00 0.00 
SPDBVl 0.00 0.00 0.00 0.00 0.00 0.00 0.00 0.00 0.00 0.00 0.00 0.00 
SPDBVl 0.00 0.00 0.00 0.00 0.00 0.00 0.00 0.00 0.00 0.00 0.00 0.00 
SPDBVl 0.00 0.00 0.00 0.00 0.00 0.00 0.00 0.00 0.00 0.00 0.00 0.00 
SPDBVl 0.00 0.00 0.00 0.00 0.00 0.00 0.00 0.00 0.00 0.00 0.00 0.00 
SPDBVl 0.00 0.00 0.00 0.00 0.00 0.00 0.00 0.00 0.00 0.00 0.00 0.00 
SPDBVl 0.00 0.00 0.00 0.00 0.00 0.00 0.00 0.00 0.00 0.00 0.00 0.00 
SPDBVl 0.00 0.00 0.00 0.00 0.00 0.00 0.00 0.00 0.00 0.00 0.00 0.00 
SPDBVl 0.00 0.00 0.00 0.00 0.00 0.00 0.00 0.00 0.00 0.00 0.00 0.00 
SPDBVl 0.00 0.00 0.00 0.00 0.00 0.00 0.00 0.00 0.00 0.00 0.00 0.00 
SPDBVl 0.00 0.00 0.00 0.00 0.00 0.00 0.00 0.00 0.00 0.00 0.00 0.00 
SPDBVl 0.00 0.00 0.00 0.00 0.00 0.00 0.00 0.00 0.00 0.00 0.00 0.00 
SPDBVl 0.00 0.00 0.00 0.00 0.00 0.00 0.00 0.00 0.00 0.00 0.00 0.00 
SPDBVl 0.00 0.00 0.00 0.00 0.00 0.00 0.00 0.00 0.00 0.00 0.00 0.00 
SPDBVl 0.00 0.00 0.00 0.00 0.00 0.00 0.00 0.00 0.00 0.00 0.00 0.00 
SPDBVl 0.00 0.00 0.00 0.00 0.00 0.00 0.00 0.00 0.00 0.00 0.00 0.00 
SPDBVl 0.00 0.00 0.00 0.00 0.00 0.00 0.00 0.00 0.00 0.00 0.00 0.00 
SPDBVl 0.00 0.00 0.00 0.00 0.00 0.00 0.00 0.00 0.00 0.00 0.00 0.00 
SPDBVl 0.00 0.00 0.00 0.00 0.00 0.00 0.00 0.00 0.00 0.00 0.00 0.00 
SPDBVl 0.00 0.00 0.00 0.00 0.00 0.00 0.00 0.00 0.00 0.00 0.00 0.00 
SPDBVl 0.00 0.00 0.00 0.00 0.00 0.00 0.00 0.00 0.00 0.00 0.00 0.00 
SPDBVl 0.00 0.00 0.00 0.00 0.00 0.00 0.00 0.00 0.00 0.00 0.00 0.00 
SPDBVl 0.00 0.00 0.00 0.00 0.00 0.00 0.00 0.00 0.00 0.00 0.00 0.00 
SPDBVl 0.00 0.00 0.00 0.00 0.00 0.00 0.00 0.00 0.00 0.00 0.00 0.00 
SPDBVl 0.00 0.00 0.00 0.00 0.00 0.00 0.00 0.00 0.00 0.00 0.00 0.00 
SPDBVl 0.00 0.00 0.00 0.00 0.00 0.00 0.00 0.00 0.00 0.00 0.00 0.00 
SPDBVl 0.00 0.00 0.00 0.00 0.00 0.00 0.00 0.00 0.00 0.00 0.00 0.00 
SPDBVl 0.00 0.00 0.00 0.00 0.00 0.00 0.00 0.00 0.00 0.00 0.00 0.00 
SPDBVl 0.00 0.00 0.00 0.00 0.00 0.00 0.00 0.00 0.00 0.00 0.00 0.00 
SPDBVl 0.00 0.00 0.00 0.00 0.00 0.00 0.00 0.00 0.00 0.00 0.00 0.00 
SPDBVl 0.00 0.00 0.00 0.00 0.00 0.00 0.00 0.00 0.00 0.00 0.00 0.00 
SPDBVl 0.00 0.00 0.00 0.00 0.00 0.00 0.00 0.00 0.00 0.00 0.00 0.00 
SPDBVl 0.00 0.00 0.00 0.00 0.00 0.00 0.00 0.00 0.00 0.00 0.00 0.00 
SPDBVl 0.00 0.00 0.00 0.00 0.00 0.00 0.00 0.00 0.00 0.00 0.00 0.00 
SPDBVl 0.00 0.00 0.00 0.00 0.00 0.00 0.00 0.00 0.00 0.00 0.00 0.00 
SPDBVl 0.00 0.00 0.00 0.00 0.00 0.00 0.00 0.00 0.00 0.00 0.00 0.00 
SPDBVl 0.00 0.00 0.00 0.00 0.00 0.00 0.00 0.00 0.00 0.00 0.00 0.00 
SPDBVl 0.00 0.00 0.00 0.00 0.00 0.00 0.00 0.00 0.00 0.00 0.00 0.00 
SPDBVl 0.00 0.00 0.00 0.00 0.00 0.00 0.00 0.00 0.00 0.00 0.00 0.00 
SPDBVl 0.00 0.00 0.00 0.00 0.00 0.00 0.00 0.00 0.00 0.00 0.00 0.00 
SPDBVl 0.00 0.00 0.00 0.00 0.00 0.00 0.00 0.00 0.00 0.00 0.00 0.00 
SPDBVl 0.00 0.00 0.00 0.00 0.00 0.00 0.00 0.00 0.00 0.00 0.00 0.00 
SPDBVl 0.00 0.00 0.00 0.00 0.00 0.00 0.00 0.00 0.00 0.00 0.00 0.00 
SPDBVl 0.00 0.00 0.00 0.00 0.00 0.00 0.00 0.00 0.00 0.00 0.00 0.00 
SPDBVl 0.00 0.00 0.00 0.00 0.00 0.00 0.00 0.00 0.00 0.00 0.00 0.00 
SPDBVl 0.00 0.00 0.00 0.00 0.00 0.00 0.00 0.00 0.00 0.00 0.00 0.00 
SPDBVl 0.00 0.00 0.00 0.00 0.00 0.00 0.00 0.00 0.00 0.00 0.00 0.00 
SPDBVl 0.00 0.00 0.00 0.00 0.00 0.00 0.00 0.00 0.00 0.00 0.00 0.00 
SPDBVl 0.00 0.00 0.00 0.00 0.00 0.00 0.00 0.00 0.00 0.00 0.00 0.00 
SPDBVl 0.00 0.00 0.00 0.00 0.00 0.00 0.00 0.00 0.00 0.00 0.00 0.00 
SPDBVl 0.00 0.00 0.00 0.00 0.00 0.00 0.00 0.00 0.00 0.00 0.00 0.00 
SPDBVl 0.00 0.00 0.00 0.00 0.00 0.00 0.00 0.00 0.00 0.00 0.00 0.00 
SPDBVl 0.00 0.00 0.00 0.00 0.00 0.00 0.00 0.00 0.00 0.00 0.00 0.00 
SPDBVl 0.00 0.00 0.00 0.00 0.00 0.00 0.00 0.00 0.00 0.00 0.00 0.00 
SPDBVl 0.00 0.00 0.00 0.00 0.00 0.00 0.00 0.00 0.00 0.00 0.00 0.00 
SPDBVl 0.00 0.00 0.00 0.00 0.00 0.00 0.00 0.00 0.00 0.00 0.00 0.00 
SPDBVl 0.00 0.00 0.00 0.00 0.00 0.00 0.00 0.00 0.00 0.00 0.00 0.00 
SPDBVb 0.88 0.88 0.88
SPDBVg    64    64    64    64    64    64    64    64    64    64
SPDBVg    64    64    64    64    64    64    64    64    64    64
SPDBVg    64    64    64    64    64    64    64    64    64    64
SPDBVg    64    64    64    64    64    64    64    64    64    64
SPDBVg    64    64    64    64    64    64    64    64    64    64
SPDBVg    64    64    64    64    64    64    64    64    64    64
SPDBVg    64    64    64    64    64    64    64    64    64    64
SPDBVg    64    64    64    64    64    64    64    64    64    64
SPDBVg    64    64    64    64    64    64    64    64    64    64
SPDBVg    64    64    64    64    64    64    64    64    64    64
SPDBVg    64    64    64    64    64    64    64    64    64    64
SPDBVg    64    64    64    64    64    64    64    64    64    64
SPDBVg    64    64    64    64    64    64    64    64    64    64
SPDBVg    64    64    64    64    64    64    64    64    64    64
SPDBVg    64    64    64    64    64    64    64    64    64    64
SPDBVg    64    64    64    64    64    64    64    64    64    64
SPDBVg    64    64    64    64    64    64    64    64    64    64
SPDBVg    64    64    64    64    64    64    64    64    64    64
SPDBVg    64    64    64    64    64    64    64    64    64    64
SPDBVg    64    64    64    64    64    64    64    64    64    64
SPDBVg    64    64    64    64    64    64    64    64    64    64
SPDBVg    64    64    64    64    64    64    64    64    64    64
SPDBVg    64    64    64    64    64    64    64    64    64    64
SPDBVg    64    64    64    64    64    64    64    64    64    64
SPDBVg    64    64    64    64    64    64    64    64    64    64
SPDBVg    64    64    64    64    64    64    64    64    64    64
SPDBVg    64    64    64    64    64    64    64    64    64    64
SPDBVg    64    64    64    64    64    64    64    64    64    64
SPDBVg    64    64    64    64    64    64    64    64    64    64
SPDBVg    64    64    64    64    64    64    64    64    64    64
SPDBVg    64    64    64    64    64    64    64    64    64    64
SPDBVg    64    64    64    64    64    64    64    64    64    64
SPDBVg    64    64    64    64    64    64    64    64    64    64
SPDBVg    64    64    64    64    64    64    64    64    64    64
SPDBVg    64    64    64    64    64    64    64    64    64    64
SPDBVg    64    64    64    64    64    64    64    64    64    64
SPDBVg    64    64    64    64    64    64    64    64    64    64
SPDBVg    64    64    64    64    64    64    64    64    64    64
SPDBVg    64    64    64    64    64    64    64    64    64    64
SPDBVg    64    64    64    64    64    64    64    64    64    64
SPDBVg    64    64    64    64    64    64    64    64    64    64
SPDBVg    64    64    64    64    64    64    64    64    64    64
SPDBVg    64    64    64    64    64    64    64    64    64    64
SPDBVg    64    64    64    64    64    64    64    64    64    64
SPDBVg    64    64    64    64    64    64    64    64    64    64
SPDBVg    64    64    64    64    64    64    64    64    64    64
SPDBVg    64    64    64    64    64    64    64    64    64    64
SPDBVg    64    64    64    64    64    64    64    64    64    64
SPDBVg    64    64    64    64    64    64    64    64    64    64
SPDBVg    64    64    64    64    64    64    64    64    64    64
SPDBVg    64    64    64    64    64    64    64    64    64    64
SPDBVg    64    64    64    64    64    64    64    64    64    64
SPDBVg    64    64    64    64    64    64    64    64    64    64
SPDBVg    64    64    64    64    64    64
SPDBVi        2 1 1 0 1 0 1 1 0 1 0 1 1 0  0
SPDBVp        0
END
